# Supplementary material for: Knowledge, attitudes and factors associated with the awareness of caregivers of under-five children regarding the malaria vaccine in the Tiko Health District, Cameroon: A community-based cross-sectional study
Source: PLOS Glob Public Health. 2026 Mar 4;6(3):e0004659. doi: 10.1371/journal.pgph.0004659 (PMC12959648; doi:10.1371/journal.pgph.0004659)
Supplement: S1 Data — (XLSX) [file pgph.0004659.s001.xlsx]

## Sheet: Sheet1
SN	1.Age (years)	2. Gender	3. Educational level	4. Religion	5. Marital status	6. Occupation	Is your work / field of study health related?	7. Relationship to the child	If other relative, specify	8. Number of children in the house?	9. Household income	10. Care givers smoking status	11. Do you drink Alcohol?	12. Are health services accessible?	13. Has your child been attacked by Malaria in the past?	14. Source of information on vaccination.	If others specify?	15. Do you have trust in Health care providers?	If , Yes specify	16. Do you go for general routine vaccination?	1. Are you aware of the existence of Malaria vaccines?.	2. Do you know that the malaria vaccines has been approved for use in Cameroon?	3. What is the primary purpose of Malaria vaccines for children under five years old?.	4. How many doses of the malaria vaccine are recommended for children under five years?	5. At what age is it required to start vaccinating children against malaria ?	6. What are some some common side effects of the malaria vaccine in children?	6. What are some some common side effects of the malaria vaccine in children?/Rash and itching	6. What are some some common side effects of the malaria vaccine in children?/Cough and runny nose	6. What are some some common side effects of the malaria vaccine in children?/Diarrhae and vomiting	6. What are some some common side effects of the malaria vaccine in children?/Muscle pain and joint stiffness	6. What are some some common side effects of the malaria vaccine in children?/I do not know	7. Malaria vaccine is 100% effective in preventing all cases of malaria ?	8. What is the recommended course of action if a child misses a scheduled dose of the malaria vaccine ?	9. Which of the following malaria vaccines are available in Cameroon ?	9. Which of the following malaria vaccines are available in Cameroon ?/RTS,S/AS01	9. Which of the following malaria vaccines are available in Cameroon ?/R21/Matrix-M	9. Which of the following malaria vaccines are available in Cameroon ?/I don't know	1. I believe that vaccinating my child against malaria is crucial for their Health ?	2. Malaria vaccine is a safe option for protecting my child from malaria.	3. Trust the information provided by healthcare professionals.	4. Completing the full course of malaria vaccination is essential for ensuring its effectiveness.	5. Believe that the benefits of the malaria vaccine outweigh any potential risks.	6. My child should recieve the malaria vaccine according to the recommended vaccination schedule.ended vaccination schedule.	7. I believe that the malaria vaccine is an important tool in preventing malaria related illnesses in children.	1. Has your child been vaccinated against malaria ?	If Yes , how many doses ?	2. Do you keep record of your child malaria vaccination history for future reference ?tory	3. Do you follow up with the healthcare providers if your child misses a scheduled malaria vaccine dose ?	4. Do you regularly seek information about malaria vaccine from healthcare providers or reliable sources ?
1	56	Female	Primary education	Christian	Married	Self employed		Other relative	Grand child	2	51,000-100,000	Never	Yes	Yes	Yes	Health care provider		Yes	Low			Yes	To reduce fever associated with malaria.	1 dose	At 3 months	Rash and itching	1	0	0	0		False	Wait until the next schedule dose	I don't know	0	0	1	Agree	Agree	Agree	Disagree	Strongly Disagree	Disagree	Agree	Yes	1	No	No	Yes
2	52	Female	Primary education	Christian	Married	Unemployed		Non relative		2	51,000-100,000	Never	No	Yes	Yes	Family and friends		Yes	Low			Yes	To reduce fever associated with malaria.	2 doses	At 3 months	Cough and runny nose	0	1	0	0		False	Start the vaccination schedule again from the beginning	I don't know	0	0	1	Disagree	Agree	Agree	Agree	Agree	Agree	Disagree	Yes	2	No	Yes	No
3	30	Female	Tertiary education	Christian	Single	Employed		Other relative	Aunty	3	< 50,000	Never	Yes	Yes	Yes	Health care provider		Yes	Low			Yes	To prevent malaria infections.	2 doses	At 3 months	Rash and itching	1	0	0	0		False	Start the vaccination schedule again from the beginning	I don't know	0	0	1	Agree	Agree	Agree	Agree	Strongly agree	Agree	Agree	Yes	1	Yes	Yes	Yes
4	40	Female	Primary education	Christian	Married	Self employed		Parent		3	51,000-100,000	Never	Yes	Yes	No	Social media		Yes	Low			Yes		1 dose	At birth	Cough and runny nose	0	1	0	0		True	Start the vaccination schedule again from the beginning	I don't know	0	0	1	Disagree		Disagree	Strongly disagree	Agree	Agree	Disagree	No		No	Yes	No
5	26	Female	Secondary education	Christian	Single	Self employed		Parent		2	< 50,000	Never	Yes	Yes	Yes	Family and friends		No				NO	To boost the child immune.	3 doses	At birth	Diarrhae and vomiting	0	0	1	0		False	Consult a healthcare provider for advice	I don't know	0	0	1	Agree	Strongly disagree	Agree	Agree	Agree	Agree	Agree	No		No	No	No
6	29	Female	No formal education	Muslim	Married	Self employed		Parent		1	51,000-100,000	Never	No	Yes	Yes	Health care provider		Yes	Low			NO	To reduce fever associated with malaria.	1 dose	At 1 year	Cough and runny nose	0	1	0	0		True	Skip that dose and continue with the next one.	I don't know	0	0	1	Agree	Strongly disagree	Agree	Strongly disagree	Strongly Disagree	Strongly disagree	Disagree	Yes	2	No	No	Yes
7	36	Female	Secondary education	Christian	Married	Self employed		Parent		5	< 50,000	Never	Yes	Yes	Yes	Health care provider		Yes	Low			Yes	To prevent malaria infections.	3 doses	At 6 months	Diarrhae and vomiting	0	0	1	0		True	Start the vaccination schedule again from the beginning	RTS,S/AS01	1	0	0	Strongly agree	Strongly agree	Strongly Agree	Agree	Agree	Agree	Agree	Yes	2	Yes	Yes	Yes
8	32	Female	Secondary education	Christian	Single	Employed		Parent		2	< 50,000	Never	Yes	Yes	Yes	Family and friends		Yes	Low			NO	To reduce fever associated with malaria.	2 doses	At 3 months	Diarrhae and vomiting	0	0	1	0		False	Consult a healthcare provider for advice	I don't know	0	0	1	Agree	Agree	Agree	Agree	Strongly Disagree	Agree	Agree	No		No	No	No
9	36	Male	Tertiary education	Christian	Married	Employed		Parent		1	< 50,000	Never	Yes	Yes	No	Health care provider		Yes	Low			Yes	To prevent malaria infections.	4 doses	At 3 months	Cough and runny nose	0	1	0	0		True	Start the vaccination schedule again from the beginning	I don't know	0	0	1	Agree	Agree	Agree	Strongly disagree	Agree	Strongly agree	Agree	Yes	2	Yes	Yes	Yes
10	27	Female	Tertiary education	Christian	Married	Employed		Non relative		2	100,000 +	Never	Yes	Yes	Yes	Health care provider		Yes	Low			NO										False	Skip that dose and continue with the next one.	I don't know	0	0	1	Agree	Disagree	Disagree	Disagree	Strongly Disagree	Strongly disagree	Strongly disagree	No		No	No	No
11	26	Female	Secondary education	Muslim	Married	Employed		Parent		1	< 50,000	Never	No	Yes	Yes	Family and friends		Yes	Low			NO	To treat malaria symptoms.	2 doses	At birth	Muscle pain and joint stiffness	0	0	0	1		False	Wait until the next schedule dose	I don't know	0	0	1	Disagree	Strongly disagree	Agree	Agree	Agree	Strongly disagree	Disagree	No		No	No	No
12	26	Female	Secondary education	Christian	Married	Self employed		Parent		1	51,000-100,000	Never	Yes	Yes	Yes	Health care provider		Yes	Low			NO	To prevent malaria infections.		At birth								Wait until the next schedule dose	I don't know	0	0	1	Agree	Agree	Disagree	Strongly disagree	Strongly Disagree	Agree	Disagree	No		No		No
13	37	Male	Secondary education	Christian	Single	Self employed		Other relative	uncle	1	< 50,000	Never	Yes	No	Yes	Family and friends		No				NO	To boost the child immune.	1 dose	At 1 year	Rash and itching	1	0	0	0		True	Skip that dose and continue with the next one.	I don't know	0	0	1	Disagree	Agree	Agree	Agree	Agree	Disagree	Agree	No		No	No	No
14	35	Female	Primary education	Christian	Married	Self employed		Parent		1	51,000-100,000	Current	Yes	Yes	Yes	Health care provider		No				NO	To treat malaria symptoms.	2 doses	At 1 year	Rash and itching	1	0	0	0		True	Consult a healthcare provider for advice	I don't know	0	0	1	Agree	Agree	Agree	Agree	Disagree	Disagree	Agree	Yes	2	No	No	Yes
15	30	Female	Primary education	Muslim	Married	Unemployed		Parent		2	< 50,000	Never	No	Yes	Yes	None		Yes	Low			NO												I don't know	0	0	1	Disagree	Strongly disagree	Disagree	Strongly disagree	Strongly Disagree	Disagree	Strongly disagree	No		No	No	No
16	29	Female	Secondary education	Christian	Married	Employed		Parent		2	< 50,000	Never	Yes	Yes	No	Health care provider		Yes	Low			Yes	To prevent malaria infections.	3 doses	At 6 months	Muscle pain and joint stiffness	0	0	0	1		True	Start the vaccination schedule again from the beginning	I don't know	0	0	1	Strongly agree	Agree	Agree	Agree	Strongly agree	Strongly agree	Strongly agree	Yes	3	Yes	Yes	Yes
17	30	Female	Secondary education	Christian	Single	Self employed		Parent		1	< 50,000	Never	Yes	Yes	Yes	None		Yes	Low			NO											Skip that dose and continue with the next one.	I don't know	0	0	1	Disagree	Disagree	Disagree	Strongly disagree	Strongly Disagree	Disagree	Agree	No		No	No	No
18	20	Female	No formal education	Christian	Single	Unemployed		Other relative	Aunty	1	< 50,000	Never	No	No	Yes	Family and friends		Yes	Low			NO	To reduce fever associated with malaria.	2 doses	At 1 year	Diarrhae and vomiting	0	0	1	0		False	Wait until the next schedule dose	I don't know	0	0	1	Agree	Strongly disagree	Agree	Strongly disagree	Agree	Agree	Agree	No		No	No	No
19	25	Female	Secondary education	Christian	Married	Self employed		Parent		2	51,000-100,000	Never	Yes	No	Yes	Social media		Yes	Low			NO	To prevent malaria infections.	4 doses	At 6 months							True	Start the vaccination schedule again from the beginning	I don't know	0	0	1	Agree	Agree	Agree	Agree	Agree	Agree	Agree	Yes	2	Yes	Yes	Yes
20	36	Female	Secondary education	Christian	Single	Employed		Other relative	Care giver	1	< 50,000	Never	Yes	Yes	Yes	Family and friends		No				NO	To treat malaria symptoms.	2 doses	At 3 months	Cough and runny nose	0	1	0	0		True	Start the vaccination schedule again from the beginning	I don't know	0	0	1	Agree	Agree	Agree	Strongly disagree	Strongly Disagree	Strongly disagree	Disagree	No		No	No	No
21	36	Female	Secondary education	Christian	Married	Employed		Parent		4	51,000-100,000	Never	Yes	Yes	Yes	Health care provider		Yes	Low			Yes	To prevent malaria infections.	3 doses	At 6 months	Rash and itching	1	0	0	0		True	Wait until the next schedule dose	I don't know	0	0	1	Strongly agree	Agree	Agree	Agree	Agree	Strongly disagree	Agree	No		No	No	No
22	45	Male	Secondary education	Christian	Married	Employed		Parent		4	51,000-100,000	Ex-smoker	Yes	Yes	Yes	Family and friends		Yes	Low			NO	To treat malaria symptoms.	2 doses	At 1 year							False	Skip that dose and continue with the next one.	I don't know	0	0	1	Agree	Agree	Disagree	Strongly disagree	Disagree	Disagree	Strongly disagree	Yes	1	No	No	No
23	29	Female	Tertiary education	Christian	Single	Self employed		Parent		1	< 50,000	Never	No	Yes	No	Health care provider		Yes	Low			Yes	To boost the child immune.	1 dose	At 6 months	Cough and runny nose	0	1	0	0		False	Consult a healthcare provider for advice	I don't know	0	0	1	Agree	Agree	Agree	Agree	Agree	Agree	Agree	Yes	1	Yes	Yes	Yes
24	23	Female	Tertiary education	Christian	Single	Student		Parent		1	< 50,000	Never	Yes	No	Yes	Family and friends		Yes	Low			NO	To boost the child immune.	1 dose	At 3 months	Diarrhae and vomiting	0	0	1	0		False	Start the vaccination schedule again from the beginning	I don't know	0	0	1	Disagree	Strongly disagree	Agree	Agree	Agree	Agree	Agree	No		No	No	No
25	25	Female	Primary education	Christian	Single	Self employed		Parent		3	< 50,000	Never	No	Yes	Yes	Health care provider		Yes	Low			NO	To treat malaria symptoms.	2 doses	At 1 year								Skip that dose and continue with the next one.	I don't know	0	0	1	Agree	Disagree	Agree	Disagree	Disagree	Agree	Disagree	Yes	1	No	No	No
26	29	Female	Secondary education	Christian	Married	Self employed		Parent		2	< 50,000	Never	No	Yes	Yes	Family and friends		Yes	Low			NO	To prevent malaria infections.	1 dose	At 6 months	Rash and itching	1	0	0	0		False	Consult a healthcare provider for advice	I don't know	0	0	1	Disagree	Disagree	Disagree	Agree	Agree	Agree	Agree	No		No	No	No
27	29	Female	Primary education	Muslim	Married	Unemployed		Parent		2	< 50,000	Never	No	No	Yes	None		No				NO												I don't know	0	0	1	Disagree	Disagree	Disagree	Disagree	Disagree	Disagree	Disagree	No		No	No	No
28	34	Female	Tertiary education	Christian	Married	Employed		Parent		1	< 50,000	Never	Yes	Yes	Yes	Family and friends		No				NO	To prevent malaria infections.	1 dose	At 3 months	Cough and runny nose	0	1	0	0		False	Start the vaccination schedule again from the beginning	I don't know	0	0	1	Strongly disagree	Strongly disagree	Agree	Agree	Strongly agree	Agree	Agree	No		No	No	No
29	29	Female	Primary education	Christian	Married	Unemployed		Parent		1	< 50,000	Never	Yes	Yes	Yes	Health care provider		Yes	Low			NO	To treat malaria symptoms.	3 doses	At 6 months	Cough and runny nose	0	1	0	0		False	Start the vaccination schedule again from the beginning	I don't know	0	0	1	Agree	Agree	Agree	Disagree	Agree	Disagree	Agree	Yes	2	Yes	No	No
30	38	Female	Secondary education	Christian	Married	Self employed		Parent		6	51,000-100,000	Never	Yes	Yes	Yes	Health care provider		Yes	Low			Yes	To prevent malaria infections.	4 doses	At 6 months	Rash and itching	1	0	0	0		True	Wait until the next schedule dose	I don't know	0	0	1	Strongly disagree	Agree	Agree	Strongly disagree	Agree	Agree	Agree	Yes	4	Yes	Yes	Yes
31	25	Female	Secondary education	Christian	Single	Unemployed		Parent		3	51,000-100,000	Never	Yes	Yes	Yes	None		Yes	Low			NO												I don't know	0	0	1	Disagree	Strongly disagree	Disagree	Strongly disagree	Strongly Disagree	Disagree	Disagree	No		No	No	No
32	24	Female	No formal education	Christian	Married	Unemployed		Parent		2	100,000 +	Never	No	Yes	Yes	Health care provider		Yes	Low			NO	To boost the child immune.	2 doses	At 6 months	Cough and runny nose	0	1	0	0		False	Consult a healthcare provider for advice	I don't know	0	0	1	Agree	Disagree	Agree	Disagree	Disagree	Disagree	Disagree	Yes	1	No	No	No
33	50	Female	Secondary education	Christian	Married	Employed		Other relative	Grandma	1	< 50,000	Never	Yes	Yes	Yes	Family and friends		Yes	Low			NO	To boost the child immune.	3 doses	At 1 year	Diarrhae and vomiting	0	0	1	0		False	Skip that dose and continue with the next one.	I don't know	0	0	1	Disagree	Agree	Disagree	Agree	Agree	Agree	Agree	No		No	No	No
34	40	Male	Secondary education	Christian	Married	Self employed		Parent		2	51,000-100,000	Current	Yes	Yes	Yes	Others	Neighbor	No				NO	To reduce fever associated with malaria.	2 doses	At 1 year	Diarrhae and vomiting	0	0	1	0		False	Consult a healthcare provider for advice	I don't know	0	0	1	Strongly agree	Agree	Agree	Disagree	Agree	Strongly disagree	Disagree	No		No	No	No
35	40	Female	Tertiary education	Christian	Married	Employed		Parent		3	100,000 +	Never	Yes	Yes	No	None		Yes	Low			NO												I don't know	0	0	1	Agree	Agree	Agree	Agree	Agree	Disagree	Disagree	No		No	No	No
36	36	Male	Secondary education	Christian	Single	Self employed		Non relative		3	100,000 +	Ex-smoker	Yes	Yes	Yes	None		Yes	Low			NO												I don't know	0	0	1	Agree	Disagree	Agree	Agree	Disagree	Disagree	Disagree	No		No	No	No
37	50	Female	Secondary education	Christian	Widow	Self employed		Other relative	Grandma	4	51,000-100,000	Never	Yes	Yes	Yes	Health care provider		Yes	Low			Yes	To prevent malaria infections.	3 doses	At 6 months	Rash and itching	1	0	0	0		False	Consult a healthcare provider for advice	RTS,S/AS01 R21/Matrix-M	1	1	0	Strongly disagree	Agree	Agree	Agree	Strongly Disagree	Agree	Agree	Yes	3	Yes	No	Yes
38	26	Female	Secondary education	Christian	Single	Self employed		Non relative		3	100,000 +	Never	Yes	Yes	Yes	None		Yes	Low			NO												I don't know	0	0	1	Agree	Disagree	Agree	Disagree	Disagree	Disagree	Strongly disagree	No		No	No	No
39	26	Female	Secondary education	Christian	Married	Unemployed		Parent		2	51,000-100,000	Never	Yes	Yes	Yes	None		Yes	Low			NO												I don't know	0	0	1	Agree	Disagree	Agree	Disagree	Disagree	Disagree	Disagree	No		No	No	No
40	29	Female	Primary education	Christian	Single	Self employed		Parent		1	51,000-100,000	Never	Yes	Yes	No	Health care provider		Yes	Low			Yes	To prevent malaria infections.	1 dose	At 3 months							True		I don't know	0	0	1	Agree	Agree	Agree	Agree	Agree	Disagree	Disagree	Yes	2	Yes	Yes	Yes
41	38	Female	Secondary education	Christian	Married	Unemployed		Parent		5	51,000-100,000	Never	Yes	Yes	No	Health care provider		Yes	Low			Yes	To prevent malaria infections.	3 doses	At 6 months	Rash and itching	1	0	0	0		True	Wait until the next schedule dose	I don't know	0	0	1	Strongly disagree	Agree	Agree	Strongly disagree	Agree	Agree	Agree	Yes	3	Yes	Yes	No
42	36	Female	Tertiary education	Christian	Married	Self employed		Parent		3	51,000-100,000	Never	Yes	Yes	No	Health care provider		Yes	Low			Yes	To prevent malaria infections.	4 doses	At 6 months	Rash and itching	1	0	0	0		False	Skip that dose and continue with the next one.	I don't know	0	0	1	Disagree	Strongly disagree	Agree	Strongly disagree	Agree	Agree	Agree	Yes	4	Yes	Yes	No
43	30	Female	No formal education	Christian	Married	Unemployed		Parent		2	51,000-100,000	Never	Yes	Yes	Yes	Social media		Yes	Low			Yes	To treat malaria symptoms.	2 doses	At 1 year							False	Consult a healthcare provider for advice	I don't know	0	0	1	Agree	Agree	Agree	Agree	Disagree	Disagree	Strongly disagree	Yes	2	Yes	Yes	Yes
44	32	Female	Primary education	Christian	Married	Self employed		Parent		5	51,000-100,000	Never	Yes	No	Yes	Health care provider		Yes	Low			Yes	To treat malaria symptoms.	2 doses	At 1 year							False	Start the vaccination schedule again from the beginning	I don't know	0	0	1	Agree	Agree	Disagree	Disagree	Agree	Agree	Agree	Yes	2	Yes	Yes	Yes
45	44	Female	Primary education	Christian	Married	Self employed		Parent		2	< 50,000	Never	No	Yes	Yes	Family and friends		No				NO	To reduce fever associated with malaria.	1 dose	At 1 year	Rash and itching Diarrhae and vomiting	1	0	1	0		False	Wait until the next schedule dose	I don't know	0	0	1	Strongly disagree	Strongly disagree	Agree	Agree	Strongly Disagree	Strongly disagree	Disagree	No		No	No	No
46	24	Female	Secondary education	Christian	Single	Unemployed		Parent		3	51,000-100,000	Never	No	Yes	Yes	Health care provider		Yes	Low			Yes	To prevent malaria infections.	3 doses	At 6 months							False	Consult a healthcare provider for advice	I don't know	0	0	1	Agree	Disagree	Agree	Agree	Agree	Agree	Disagree	Yes	1	No	No	No
47	35	Female	Secondary education	Muslim	Married	Unemployed		Parent		3	< 50,000	Never	No	Yes	Yes	Family and friends		No				NO	To reduce fever associated with malaria.	1 dose	At birth	Cough and runny nose	0	1	0	0		False	Start the vaccination schedule again from the beginning	I don't know	0	0	1	Strongly agree	Agree	Strongly disagree	Strongly disagree	Strongly Disagree	Strongly disagree	Disagree	No		No	No	No
48	40	Male	Secondary education	Christian	Married	Employed		Parent		3	51,000-100,000	Never	Yes	Yes	Yes	Social media		Yes	Low			NO										False		I don't know	0	0	1	Agree	Agree	Disagree	Strongly disagree	Agree	Disagree	Disagree	No		No	No	No
49	20	Female	Secondary education	Christian	Single	Student		Sibling		4	51,000-100,000	Never	No	Yes	No	Family and friends		Yes	Low			NO	To treat malaria symptoms.	3 doses	At 6 months	Cough and runny nose	0	1	0	0		False	Wait until the next schedule dose	I don't know	0	0	1	Strongly agree	Agree	Disagree	Strongly disagree	Strongly agree	Strongly disagree	Agree	Yes	3	Yes	Yes	No
50	29	Female	Primary education	Christian	Single	Unemployed		Parent		2	< 50,000	Never	Yes	Yes	No	Health care provider		Yes	Low			Yes	To prevent malaria infections.	4 doses	At 6 months	Rash and itching	1	0	0	0		False	Skip that dose and continue with the next one.	I don't know	0	0	1	Agree	Agree	Agree	Agree	Disagree	Agree	Agree	Yes	3	Yes	Yes	No
51	43	Female	Secondary education	Christian	Married	Employed		Parent		2	< 50,000	Never	Yes	No	Yes	Social media		No				NO	To boost the child immune.	2 doses	At 3 months	Cough and runny nose	0	1	0	0		False	Skip that dose and continue with the next one.	I don't know	0	0	1	Strongly agree	Agree	Agree	Strongly disagree	Agree	Strongly disagree	Agree	No		No	No	No
52	50	Female	Secondary education	Christian	Married	Self employed		Other relative	Grandma	1	< 50,000	Never	Yes	Yes	Yes	Social media		Yes	Low			NO	To prevent malaria infections.	2 doses	At 3 months	Rash and itching	1	0	0	0		True	Skip that dose and continue with the next one.	I don't know	0	0	1	Strongly agree	Agree	Disagree	Agree	Strongly Disagree	Strongly disagree	Agree	No		No	No	No
53	35	Female	Primary education	Christian	Married	Self employed		Parent		4	51,000-100,000	Never	Yes	Yes	Yes	Health care provider		Yes	Low			NO	To prevent malaria infections.	1 dose	At 6 months							False	Consult a healthcare provider for advice	I don't know	0	0	1	Agree	Disagree	Agree	Disagree	Agree	Agree	Agree	Yes	1	No	No	No
54	21	Female	No formal education	Christian	Single	Unemployed		Parent		1	< 50,000	Never	Yes	Yes	Yes	None		Yes	Low			NO												I don't know	0	0	1	Disagree	Disagree	Disagree	Strongly disagree	Agree	Strongly disagree	Disagree	No		No	No	No
55	26	Male	Secondary education	Christian	Single	Employed		Non relative		1	51,000-100,000	Never	Yes	Yes	No	None		Yes	Low			NO												I don't know	0	0	1	Disagree	Disagree	Agree	Disagree	Disagree	Disagree	Strongly disagree	No		No	No	No
56	23	Female	Secondary education	Christian	Single	Student		Non relative		1	51,000-100,000	Never	No	Yes	No	None		Yes	Low			NO												I don't know	0	0	1	Agree	Disagree	Disagree	Disagree	Disagree	Disagree	Disagree	No		No	No	No
57	36	Female	Tertiary education	Christian	Married	Self employed		Parent		2	51,000-100,000	Never	Yes	Yes	No	Health care provider		Yes	Low			NO	To boost the child immune.	2 doses	At 3 months	Diarrhae and vomiting	0	0	1	0		True	Consult a healthcare provider for advice	RTS,S/AS01	1	0	0	Agree	Agree	Disagree	Strongly agree	Agree	Strongly agree	Strongly agree	Yes	3	Yes	Yes	No
58	20	Female	Secondary education	Christian	Single	Student		Parent		1	< 50,000	Never	Yes	Yes	Yes	Family and friends		Yes	Low			NO	To prevent malaria infections.	1 dose	At 6 months	Cough and runny nose	0	1	0	0		True	Wait until the next schedule dose	I don't know	0	0	1	Strongly agree	Strongly disagree	Agree	Strongly disagree	Agree	Agree	Disagree	No		No	No	No
59	19	Female	Secondary education	Christian	Single	Student		Parent		1	< 50,000	Never	Yes	No	Yes	Family and friends		Yes	Low			NO	To reduce fever associated with malaria.	1 dose	At birth	Diarrhae and vomiting	0	0	1	0		False	Start the vaccination schedule again from the beginning	I don't know	0	0	1	Strongly disagree	Strongly disagree	Agree	Agree	Strongly Disagree	Strongly disagree	Disagree	No		No	No	No
60	25	Female	Secondary education	Christian	Married	Self employed		Parent		2	< 50,000	Never	Yes	Yes	Yes	Social media		Yes	Low			NO	To boost the child immune.	4 doses	At birth	Rash and itching	1	0	0	0		False	Start the vaccination schedule again from the beginning	I don't know	0	0	1	Agree	Strongly disagree	Agree	Strongly disagree	Agree	Agree	Agree	No		No	No	No
61	28	Female	Primary education	Christian	Single	Self employed		Parent		2	51,000-100,000	Never	No	Yes	Yes	None		No				NO	To prevent malaria infections.		At birth							False	Start the vaccination schedule again from the beginning	I don't know	0	0	1	Agree	Agree	Disagree	Agree	Disagree	Disagree	Disagree	Yes	3	Yes	Yes	Yes
62	55	Female	Secondary education	Christian	Widow	Employed		Other relative	Grandma	2	< 50,000	Never	Yes	Yes	Yes	Health care provider		Yes	Low			Yes	To prevent malaria infections.	2 doses	At birth	Rash and itching Cough and runny nose	1	1	0	0		True	Start the vaccination schedule again from the beginning	I don't know	0	0	1	Disagree	Agree	Agree	Agree	Agree	Strongly agree	Strongly agree	Yes	2	Yes	Yes	No
63	26	Female	Secondary education	Christian	Married	Self employed		Parent		1	51,000-100,000	Never	No	Yes	Yes	Health care provider		Yes	Low			Yes	To prevent malaria infections.	3 doses	At birth							True	Skip that dose and continue with the next one.	I don't know	0	0	1	Agree	Agree	Agree	Agree	Agree	Strongly disagree	Disagree	Yes	3	Yes	Yes	No
64	42	Female	Secondary education	Christian	Married	Self employed		Parent		3	51,000-100,000	Never	Yes	No	Yes	Social media		Yes	Low			NO	To treat malaria symptoms.	2 doses	At birth	Cough and runny nose	0	1	0	0		False	Wait until the next schedule dose	I don't know	0	0	1	Strongly agree	Agree	Agree	Strongly disagree	Agree	Agree	Agree	No		No	No	No
65	21	Female	Primary education	Christian	Single	Self employed		Parent		1	51,000-100,000	Never	Yes	Yes	Yes	None		Yes	Low			NO										False		I don't know	0	0	1	Agree	Strongly disagree	Disagree	Disagree	Agree	Strongly disagree	Disagree	No		No	No	No
66	33	Male	Tertiary education	Muslim	Married	Employed		Parent		3	51,000-100,000	Never	No	Yes	Yes	Family and friends		Yes	Low			NO	To boost the child immune.	2 doses	At 6 months	Diarrhae and vomiting	0	0	1	0		True	Wait until the next schedule dose	RTS,S/AS01	1	0	0	Disagree	Agree	Agree	Strongly agree	Agree	Agree	Agree	Yes	2	Yes	Yes	No
67	30	Female	Tertiary education	Christian	Married	Employed		Parent		1	51,000-100,000	Never	Yes	Yes	No	Health care provider		Yes	Low			Yes	To prevent malaria infections.	3 doses	At 6 months	Rash and itching Cough and runny nose Diarrhae and vomiting	1	1	1	0		True	Wait until the next schedule dose	RTS,S/AS01	1	0	0	Strongly disagree	Agree	Disagree	Agree	Agree	Strongly agree	Agree	Yes	3	Yes	Yes	No
68	21	Female	No formal education	Muslim	Married	Unemployed		Parent		1	51,000-100,000	Never	No	Yes	No	Health care provider		Yes	Low			NO	To boost the child immune.	3 doses	At birth							False	Skip that dose and continue with the next one.	I don't know	0	0	1	Agree	Agree	Disagree	Disagree	Disagree	Disagree	Disagree	Yes	3	Yes	No	No
69	23	Female	Primary education	Christian	Single	Self employed		Parent		1	< 50,000	Never	Yes	No	Yes	Social media		No				NO	To treat malaria symptoms.	1 dose	At birth	Rash and itching	1	0	0	0		False	Start the vaccination schedule again from the beginning	I don't know	0	0	1	Strongly agree	Agree	Disagree	Agree	Strongly Disagree	Strongly disagree	Agree	No		No	No	No
70	30	Female	No formal education	Christian	Married	Self employed		Parent		3	51,000-100,000	Never	Yes	Yes	Yes	Health care provider		Yes	Low			NO												I don't know	0	0	1	Agree	Strongly disagree	Disagree	Strongly disagree	Disagree	Disagree	Disagree	No		No	No	No
71	30	Female	No formal education	Christian	Married	Unemployed		Parent		2	51,000-100,000	Never	Yes	Yes	Yes	Health care provider		Yes	Low			NO	To treat malaria symptoms.	1 dose	At 1 year							False	Skip that dose and continue with the next one.	I don't know	0	0	1	Agree	Strongly disagree	Agree	Disagree	Strongly Disagree	Agree	Disagree	No		No	No	No
72	26	Female	Primary education	Christian	Married	Self employed		Parent		1	51,000-100,000	Never	Yes	Yes	Yes	Health care provider		Yes	Low			NO												I don't know	0	0	1	Agree	Strongly disagree	Disagree	Disagree	Disagree	Disagree	Disagree	No		No	No	No
73	28	Female	Tertiary education	Christian	Single	Employed		Other relative	Aunt	2	100,000 +	Never	Yes	Yes	Yes	Health care provider		Yes	Low			Yes	To prevent malaria infections.	4 doses	At birth	Rash and itching	1	0	0	0		False	Consult a healthcare provider for advice	I don't know	0	0	1	Agree	Agree	Agree	Disagree	Agree	Disagree	Disagree	Yes	4	Yes	Yes	Yes
74	21	Female	Secondary education	Christian	Single	Student		Other relative	Aunt	2	51,000-100,000	Never	No	Yes	Yes	Health care provider		Yes	Low			Yes	To prevent malaria infections.	1 dose	At birth							True	Consult a healthcare provider for advice	I don't know	0	0	1	Agree	Disagree	Disagree	Strongly disagree	Disagree	Disagree	Disagree	Yes	3	Yes	No	No
75	28	Female	Tertiary education	Christian	Married	Employed		Parent		1	51,000-100,000	Ex-smoker	Yes	Yes	Yes	Health care provider		No				NO	To boost the child immune.	1 dose	At 3 months	Cough and runny nose	0	1	0	0		False	Start the vaccination schedule again from the beginning	I don't know	0	0	1	Strongly agree	Agree	Agree	Strongly agree	Strongly agree	Agree	Disagree	No		No	No	No
76	42	Male	Tertiary education	Christian	Married	Employed		Parent		5	100,000 +	Never	No	Yes	Yes	Health care provider		Yes	Low			Yes	To prevent malaria infections.	3 doses	At birth	Rash and itching	1	0	0	0		False	Start the vaccination schedule again from the beginning	I don't know	0	0	1	Agree	Agree	Agree	Agree	Agree	Agree	Agree	Yes	3	Yes	Yes	Yes
77	39	Male	Tertiary education	Christian	Married	Employed		Parent		3	51,000-100,000	Ex-smoker	Yes	No	Yes	Family and friends		No				NO	To prevent malaria infections.	3 doses	At 3 months	Rash and itching Muscle pain and joint stiffness	1	0	0	1		False	Start the vaccination schedule again from the beginning	I don't know	0	0	1	Strongly agree	Agree	Agree	Strongly disagree	Strongly Disagree	Agree	Agree	Yes	3	Yes	Yes	No
78	31	Female	No formal education	Christian	Single	Self employed		Parent		3	51,000-100,000	Never	Yes	Yes	No	Health care provider		Yes	Low			NO	To treat malaria symptoms.	2 doses	At 1 year	Rash and itching	1	0	0	0		False	Consult a healthcare provider for advice	I don't know	0	0	1	Agree	Agree	Disagree	Disagree	Disagree	Disagree		Yes	2	No	No	No
79	22	Female	Primary education	Christian	Single	Unemployed		Parent		2	< 50,000	Never	Yes	Yes	Yes	None		Yes	Low			NO										False						Agree	Disagree	Disagree	Disagree	Disagree	Disagree	Disagree	No		No	No	No
80	24	Female	No formal education	Christian	Single	Unemployed		Parent		1	< 50,000	Never	Yes	Yes	Yes	None		Yes	Low			NO										False		I don't know	0	0	1	Agree	Disagree	Disagree	Disagree	Disagree	Disagree	Disagree	No		No	No	No
81	29	Female	Secondary education	Christian	Single	Self employed		Parent		2	51,000-100,000	Current	Yes	Yes	Yes	Health care provider		Yes	Low			NO	To prevent malaria infections.	3 doses	At birth	Rash and itching	1	0	0	0		False	Consult a healthcare provider for advice	I don't know	0	0	1	Agree	Disagree	Agree	Disagree	Agree	Disagree	Strongly disagree	Yes	3	Yes	Yes	No
82	23	Female	No formal education	Christian	Single	Unemployed		Parent		2	51,000-100,000	Never	No	Yes	No	None		Yes	Low			NO												I don't know	0	0	1	Agree	Disagree	Strongly disagree	Disagree	Disagree	Disagree	Disagree	No		No	No	No
83	35	Female	No formal education	Christian	Single	Unemployed		Parent		1	< 50,000	Current	Yes	Yes	Yes	None		Yes	Low			NO												I don't know	0	0	1	Agree	Strongly disagree	Disagree	Strongly disagree	Disagree	Disagree	Disagree	No		No	No	No
84	40	Male	No formal education	others	Single	Self employed		Parent		1	51,000-100,000	Current	Yes	Yes	Yes	None		Yes	Low			NO												I don't know	0	0	1	Agree	Disagree	Disagree	Disagree	Disagree	Disagree	Disagree	No		No	No	No
85	30	Female	Tertiary education	Christian	Married	Self employed		Parent		3	100,000 +	Never	Yes	Yes	Yes	Health care provider		Yes	Low			Yes	To boost the child immune.	3 doses	At 3 months	Rash and itching	1	0	0	0		False	Wait until the next schedule dose	I don't know	0	0	1	Agree	Agree	Agree	Agree	Disagree	Agree	Agree	Yes	3	Yes	Yes	No
86	28	Female	Secondary education	Christian	Married	Unemployed		Parent		2	51,000-100,000	Never	No	Yes	Yes	Health care provider		Yes	Low			NO												I don't know	0	0	1	Disagree	Disagree	Agree	Disagree	Strongly Disagree	Disagree	Agree	No		No	No	No
87	29	Female	No formal education	Christian	Married	Self employed		Parent		2	< 50,000	Never	Yes	No	Yes	Family and friends		No				NO	To treat malaria symptoms.	1 dose	At birth	Muscle pain and joint stiffness	0	0	0	1		False	Skip that dose and continue with the next one.	I don't know	0	0	1	Strongly agree	Strongly disagree	Agree	Strongly disagree	Strongly Disagree	Strongly disagree	Disagree	No		No	No	No
88	40	Male	Secondary education	Christian	Married	Employed		Parent		2	51,000-100,000	Current	Yes	Yes	Yes	Family and friends		Yes	Low			NO	To treat malaria symptoms.	1 dose	At 1 year	Diarrhae and vomiting Muscle pain and joint stiffness	0	0	1	1		False	Start the vaccination schedule again from the beginning	I don't know	0	0	1	Agree	Agree	Agree	Disagree	Strongly agree	Agree	Agree	No		No	No	No
89	18	Female	Primary education	Christian	Single	Student		Parent		1	< 50,000	Never	Yes	Yes	Yes	Family and friends		Yes	Low			NO	To prevent malaria infections.	2 doses	At 3 months	Cough and runny nose	0	1	0	0		False	Consult a healthcare provider for advice	I don't know	0	0	1	Strongly agree	Strongly disagree	Agree	Agree	Agree	Strongly disagree	Agree	No		No	No	No
90	40	Female	Primary education	Christian	Married	Employed		Parent		3	51,000-100,000	Never	Yes	Yes	Yes	Health care provider		Yes	Low			NO	To treat malaria symptoms.	1 dose	At birth	Diarrhae and vomiting	0	0	1	0		True	Wait until the next schedule dose	I don't know	0	0	1	Strongly agree	Agree	Agree	Strongly agree	Strongly Disagree	Strongly disagree	Agree	No
91	33	Male	Tertiary education	Muslim	Married	Self employed		Parent		2	< 50,000	Never	Yes	No	Yes	Social media		No				NO	To boost the child immune.	2 doses	At 3 months	Diarrhae and vomiting	0	0	1	0		True	Skip that dose and continue with the next one.	I don't know	0	0	1	Agree	Agree	Strongly disagree	Strongly disagree	Agree	Strongly disagree	Agree	No
92	37	Female	Tertiary education	Christian	Married	Self employed		Parent		4	51,000-100,000	Never	Yes	Yes	No	Health care provider		Yes	Low			Yes	To prevent malaria infections.	3 doses	At 6 months	Diarrhae and vomiting	0	0	1	0		True	Consult a healthcare provider for advice	RTS,S/AS01	1	0	0	Agree	Agree	Agree	Agree	Agree	Agree	Agree	Yes		Yes	Yes	No
93	30	Female	No formal education	Muslim	Married	Unemployed		Parent		2	< 50,000	Never	No	Yes	Yes	Family and friends		Yes	Low			NO	To reduce fever associated with malaria.	2 doses	At 3 months	Diarrhae and vomiting	0	0	1	0		True	Skip that dose and continue with the next one.	I don't know	0	0	1	Strongly agree	Strongly disagree	Disagree	Strongly disagree	Agree	Disagree	Disagree	No
94	25	Female	No formal education	Christian	Married	Unemployed		Parent		2	< 50,000	Never	No	Yes	Yes	Family and friends		Yes	Low			NO	To prevent malaria infections.	2 doses	At 3 months	Cough and runny nose	0	1	0	0		True	Skip that dose and continue with the next one.	I don't know	0	0	1	Strongly agree	Disagree	Disagree	Agree	Strongly Disagree	Strongly disagree	Disagree	No
95	35	Female	Primary education	Christian	Married	Self employed		Parent		1	< 50,000	Never	Yes	Yes	Yes	Health care provider		Yes	Low			Yes	To prevent malaria infections.		At 6 months	Rash and itching	1	0	0	0		False	Start the vaccination schedule again from the beginning	I don't know	0	0	1	Strongly disagree	Agree	Agree	Strongly agree	Agree	Strongly agree	Agree	Yes	3	Yes	Yes	No
96	22	Female	Tertiary education	Christian	Single	Student		Parent		1	< 50,000	Never	Yes	Yes	Yes	Health care provider		Yes	Low			Yes	To treat malaria symptoms.	4 doses	At 3 months	Rash and itching	1	0	0	0		False	Consult a healthcare provider for advice	I don't know	0	0	1	Strongly agree	Agree	Disagree	Agree	Strongly agree	Agree	Disagree	Yes	3	Yes	Yes	No
97	28	Female	Primary education	Christian	Single	Self employed		Parent		2	51,000-100,000	Ex-smoker	Yes	Yes	Yes	Family and friends		No				NO	To reduce fever associated with malaria.	2 doses	At 3 months	Muscle pain and joint stiffness	0	0	0	1		False	Skip that dose and continue with the next one.	I don't know	0	0	1	Agree	Strongly disagree	Disagree	Disagree	Agree	Disagree	Disagree	No
98	16	Female	Secondary education	Muslim	Single	Student		Parent		1	< 50,000	Never	Yes	No	Yes	Health care provider		Yes	Low			NO	To boost the child immune.	3 doses	At 6 months	Rash and itching Cough and runny nose	1	1	0	0		False	Skip that dose and continue with the next one.	I don't know	0	0	1	Disagree	Strongly disagree	Disagree	Agree	Agree	Strongly disagree	Agree	Yes	3	Yes	Yes	No
99	36	Male	No formal education	Muslim	Married	Unemployed		Parent		2	< 50,000	Never	Yes	Yes	Yes	Social media		Yes	Low			Yes	To reduce fever associated with malaria.	2 doses	At 3 months	Diarrhae and vomiting	0	0	1	0		False	Wait until the next schedule dose	R21/Matrix-M	0	1	0	Disagree	Disagree	Disagree	Strongly disagree	Agree	Agree	Agree	Yes	3	Yes	Yes	No
100	35	Female	No formal education	Muslim	Married	Self employed		Sibling		2	100,000 +	Ex-smoker	Yes	No	Yes	Health care provider		Yes	Low			Yes	To prevent malaria infections.	3 doses	At 6 months	Diarrhae and vomiting	0	0	1	0		False	Consult a healthcare provider for advice	R21/Matrix-M	0	1	0	Disagree	Agree	Strongly disagree	Agree	Agree	Agree	Disagree	Yes	3	Yes	Yes	No
101	32	Female	Primary education	Muslim	Married	Unemployed		Parent		2	< 50,000	Never	No	No	Yes	Social media		Yes	Low			NO	To boost the child immune.	1 dose	At 1 year	Cough and runny nose	0	1	0	0		True	Start the vaccination schedule again from the beginning	I don't know	0	0	1	Strongly agree	Agree	Disagree	Agree	Agree	Agree	Disagree	No
102	39	Female	Tertiary education	Muslim	Divorced	Self employed		Parent		1	51,000-100,000	Never	No	Yes	Yes	Health care provider		Yes	Low			NO	To boost the child immune.	4 doses	At 6 months	Rash and itching Muscle pain and joint stiffness	1	0	0	1		True	Consult a healthcare provider for advice	R21/Matrix-M	0	1	0	Disagree	Agree	Disagree	Strongly agree	Agree	Strongly disagree	Agree	Yes	4	Yes	Yes	No
103	36	Female	Tertiary education	Muslim	Married	Self employed		Parent		1	51,000-100,000	Never	Yes	Yes	Yes	Health care provider		Yes	Low			NO	To prevent malaria infections.	3 doses	At 6 months	Diarrhae and vomiting	0	0	1	0		False	Start the vaccination schedule again from the beginning	R21/Matrix-M	0	1	0	Agree	Agree	Disagree	Strongly disagree	Strongly Disagree	Strongly disagree	Disagree	Yes	3	Yes	Yes	No
104	60	Female	Secondary education	Christian	Widow	Unemployed		Other relative	Grandma	3	< 50,000	Never	Yes	Yes	Yes	Family and friends		Yes	Low			NO	To boost the child immune.	2 doses	At 3 months	Muscle pain and joint stiffness	0	0	0	1		False	Skip that dose and continue with the next one.	I don't know	0	0	1	Strongly agree	Agree	Strongly disagree	Agree	Strongly Disagree	Agree	Agree	No
105	36	Female	No formal education	Muslim	Married	Unemployed		Parent		3	< 50,000	Never	No	No	Yes	Family and friends		No				NO	To treat malaria symptoms.	2 doses	At 3 months	Cough and runny nose	0	1	0	0		True	Start the vaccination schedule again from the beginning	I don't know	0	0	1	Strongly agree	Strongly disagree	Disagree	Strongly disagree	Strongly Disagree		Agree	No
106	20	Female	Secondary education	Muslim	Married	Student		Parent		1	< 50,000	Never	No	Yes	Yes	Family and friends		Yes	Low			NO	To treat malaria symptoms.	1 dose	At 3 months	Diarrhae and vomiting	0	0	1	0		False	Wait until the next schedule dose	I don't know	0	0	1	Agree	Agree	Agree	Agree	Strongly Disagree	Agree	Agree	No
107	18	Female	Secondary education	Christian	Single	Student		Parent		1	< 50,000	Never	Yes	Yes	Yes	Health care provider		Yes	Low			NO	To prevent malaria infections.	3 doses	At 6 months	Diarrhae and vomiting	0	0	1	0		False	Skip that dose and continue with the next one.	R21/Matrix-M	0	1	0	Disagree	Agree	Agree	Agree	Strongly Disagree	Agree	Agree	Yes	3	No	Yes	No
108	23	Female	Secondary education	Christian	Single	Unemployed		Parent		1	< 50,000	Never	Yes	Yes	Yes	Family and friends		Yes	Low			NO	To reduce fever associated with malaria.	1 dose	At birth	Cough and runny nose	0	1	0	0		True	Wait until the next schedule dose	I don't know	0	0	1	Strongly agree	Strongly disagree	Disagree	Strongly disagree	Agree	Strongly disagree	Disagree	No
109	27	Male	Tertiary education	Christian	Single	Employed		Parent		1	51,000-100,000	Never	No	Yes	Yes	Family and friends		Yes	Low			NO	To reduce fever associated with malaria.	2 doses	At 3 months	Muscle pain and joint stiffness	0	0	0	1		True	Wait until the next schedule dose	I don't know	0	0	1	Strongly agree	Agree	Strongly disagree	Agree	Strongly Disagree	Agree	Disagree	No
110	41	Female	Primary education	Christian	Married	Unemployed		Parent		5	51,000-100,000	Never	Yes	Yes	Yes	Family and friends		Yes	Low			NO	To boost the child immune.	1 dose	At 1 year	Cough and runny nose	0	1	0	0		True	Consult a healthcare provider for advice	I don't know	0	0	1	Strongly agree	Disagree	Strongly disagree	Disagree	Agree	Strongly disagree	Agree	No
111	17	Female	Secondary education	Christian	Single	Student		Parent		1	< 50,000	Never	No	Yes	Yes	Health care provider		Yes	Low			NO	To treat malaria symptoms.	3 doses	At 6 months	Diarrhae and vomiting	0	0	1	0		False	Wait until the next schedule dose	I don't know	0	0	1	Strongly agree	Agree	Agree	Strongly agree	Agree	Strongly disagree	Disagree	Yes	3	No	No	No
112	35	Female	Secondary education	Christian	Married	Unemployed		Parent		2	< 50,000	Never	Yes	No	Yes	Health care provider		Yes	Low			NO	To reduce fever associated with malaria.	4 doses	At 6 months	Rash and itching	1	0	0	0		True	Start the vaccination schedule again from the beginning	I don't know	0	0	1	Strongly agree	Agree	Agree	Agree	Strongly Disagree	Strongly agree	Agree	Yes	3	No	Yes	No
113	55	Male	Tertiary education	Muslim	Married	Self employed		Other relative	Uncle	2	< 50,000	Never	No	No	Yes	Family and friends		No				NO	To reduce fever associated with malaria.	2 doses	At 3 months	Rash and itching Diarrhae and vomiting	1	0	1	0		False	Skip that dose and continue with the next one.	RTS,S/AS01	1	0	0	Disagree	Agree	Strongly Agree	Strongly disagree	Agree	Strongly disagree	Disagree	No
114	36	Male	No formal education	Muslim	Single	Employed		Parent		2	51,000-100,000	Never	Yes	No	Yes	Social media		Yes	Low			NO	To reduce fever associated with malaria.	4 doses	At 1 year	Diarrhae and vomiting	0	0	1	0		False	Start the vaccination schedule again from the beginning	I don't know	0	0	1	Agree	Disagree	Agree	Agree	Strongly Disagree	Agree	Disagree	No
115	45	Female	No formal education	Muslim	Married	Self employed		Parent		3	< 50,000	Never	Yes	No	No	Health care provider		No				NO	To boost the child immune.	2 doses	At 1 year	Muscle pain and joint stiffness	0	0	0	1		False	Skip that dose and continue with the next one.	I don't know	0	0	1	Strongly agree	Disagree	Strongly disagree	Disagree	Disagree	Disagree	Strongly disagree	No
116	51	Female	Secondary education	Christian	Widow	Unemployed		Other relative	Aunty	3	< 50,000	Never	Yes	Yes	Yes	Social media		No				NO	To reduce fever associated with malaria.	2 doses	At 1 year	Rash and itching Muscle pain and joint stiffness	1	0	0	1			Start the vaccination schedule again from the beginning	I don't know	0	0	1	Strongly disagree	Strongly disagree	Disagree	Agree	Agree	Agree	Disagree	No
117	24	Male	Secondary education	Christian	Single	Student		Sibling		3	< 50,000	Ex-smoker	Yes	Yes	Yes	Family and friends		No				NO	To prevent malaria infections.	1 dose	At 1 year	Cough and runny nose	0	1	0	0		False	Wait until the next schedule dose	I don't know	0	0	1	Strongly agree	Agree	Agree	Agree	Strongly agree	Strongly disagree		No
118	22	Female	Secondary education	Muslim	Married	Employed		Sibling		1	< 50,000	Never	Yes	Yes	Yes	Family and friends		Yes	Low			NO	To boost the child immune.	1 dose	At 1 year	Rash and itching	1	0	0	0		False	Consult a healthcare provider for advice	I don't know	0	0	1	Strongly agree	Strongly agree	Disagree	Agree	Strongly Disagree	Agree	Agree	No
119	15	Female	Secondary education	Christian	Single	Student		Parent		2	< 50,000	Never	No	Yes	Yes	Social media		Yes	Low			NO	To treat malaria symptoms.	2 doses	At birth	Cough and runny nose	0	1	0	0		False	Start the vaccination schedule again from the beginning	I don't know	0	0	1	Strongly agree	Strongly disagree	Agree	Strongly disagree	Strongly agree	Agree	Agree	No
120	36	Female	Tertiary education	Muslim	Married	Unemployed		Parent		3	< 50,000	Never	Yes	No	Yes	Social media		Yes	Low			NO	To boost the child immune.	2 doses	At 3 months	Cough and runny nose	0	1	0	0		True	Wait until the next schedule dose	I don't know	0	0	1	Agree	Disagree	Strongly disagree	Strongly disagree	Strongly Disagree	Agree	Agree	No
121	38	Female	Secondary education	Muslim	Married	Self employed		Parent		3	51,000-100,000	Never	Yes	Yes	No	Health care provider		Yes	Low			Yes	To prevent malaria infections.	3 doses	At 6 months	Rash and itching	1	0	0	0		False	Consult a healthcare provider for advice	R21/Matrix-M	0	1	0	Agree	Strongly disagree	Agree	Strongly agree	Agree	Agree	Agree	Yes	3	Yes	No	No
122	33	Female	Secondary education	Christian	Widow	Self employed		Parent		3	< 50,000	Never	Yes	Yes	No	Social media		No				NO	To boost the child immune.	2 doses	At birth	Cough and runny nose	0	1	0	0		True	Start the vaccination schedule again from the beginning	I don't know	0	0	1	Agree	Strongly disagree	Disagree	Strongly disagree	Agree	Strongly agree	Agree	No
123	36	Female	No formal education	Christian	Married	Self employed		Parent		3	< 50,000	Never	Yes	No	No	Social media		Yes	Low			NO	To treat malaria symptoms.	1 dose	At 3 months	Muscle pain and joint stiffness	0	0	0	1			Skip that dose and continue with the next one.	I don't know	0	0	1	Agree	Agree	Disagree	Strongly disagree	Disagree	Strongly disagree	Strongly agree	No
124	35	Female	Tertiary education	Christian	Single	Self employed		Parent		1	100,000 +	Never	Yes	Yes	Yes	Social media		Yes	Low			NO	To prevent malaria infections.	2 doses	At 1 year	Diarrhae and vomiting	0	0	1	0		True	Consult a healthcare provider for advice	I don't know	0	0	1	Agree	Disagree	Agree	Strongly disagree	Strongly Disagree	Strongly disagree	Agree	No
125	19	Male	Tertiary education	Christian	Single	Student		Sibling		3	< 50,000	Ex-smoker	Yes	Yes	Yes	Health care provider		No				NO	To reduce fever associated with malaria.	1 dose	At birth	Diarrhae and vomiting	0	0	1	0		False	Skip that dose and continue with the next one.	I don't know	0	0	1	Disagree	Strongly disagree	Strongly disagree	Agree	Agree	Strongly disagree	Agree	No
126	39	Female	Secondary education	Muslim	Married	Employed		Parent		3	51,000-100,000	Never	No	No	Yes	Social media		No				NO	To reduce fever associated with malaria.	2 doses	At 1 year	Rash and itching Diarrhae and vomiting Muscle pain and joint stiffness	1	0	1	1		True	Wait until the next schedule dose	I don't know	0	0	1	Strongly agree	Strongly agree	Disagree	Agree	Strongly Disagree	Strongly disagree	Agree	No
127	26	Female	No formal education	Christian	Married	Self employed		Parent		2	< 50,000	Never	Yes	Yes	Yes	Family and friends		No				NO	To reduce fever associated with malaria.	1 dose	At 1 year	Muscle pain and joint stiffness	0	0	0	1		True	Start the vaccination schedule again from the beginning	I don't know	0	0	1	Strongly disagree	Agree	Agree	Strongly disagree	Disagree	Disagree	Agree	No
128	25	Female	Tertiary education	Muslim	Married	Employed		Parent		1	51,000-100,000	Never	Yes	Yes	Yes	Health care provider		Yes	Low			Yes	To prevent malaria infections.	4 doses	At 6 months	Rash and itching Cough and runny nose	1	1	0	0		False	Consult a healthcare provider for advice	RTS,S/AS01	1	0	0	Strongly disagree	Agree	Agree	Strongly agree	Strongly Disagree	Agree	Agree	Yes	3	No	Yes	No
129	29	Female	No formal education	Christian	Single	Employed		Parent		2	51,000-100,000	Never	No	Yes	Yes	Social media		No				Yes	To treat malaria symptoms.	4 doses	At 6 months	Cough and runny nose Diarrhae and vomiting	0	1	1	0		False	Start the vaccination schedule again from the beginning	R21/Matrix-M	0	1	0	Strongly agree	Agree	Agree	Agree	Strongly Disagree	Strongly disagree	Disagree	Yes	3	Yes	No	Yes
130	46	Female	Tertiary education	Christian	Widow	Self employed		Parent		4	< 50,000	Never	Yes	Yes	Yes	Social media		Yes	Low			NO	To prevent malaria infections.	2 doses	At 3 months	Muscle pain and joint stiffness	0	0	0	1			Start the vaccination schedule again from the beginning	I don't know	0	0	1	Agree	Strongly disagree	Agree	Agree	Disagree	Disagree	Agree	No
131	36	Female	Primary education	Christian	Single	Employed		Parent		2	51,000-100,000	Never	Yes	Yes	Yes	Health care provider		Yes	Low			NO	To boost the child immune.	2 doses	At 3 months	Cough and runny nose	0	1	0	0		False	Start the vaccination schedule again from the beginning	I don't know	0	0	1	Agree	Agree	Disagree	Strongly disagree	Agree	Agree	Agree	No
132	35	Male	Secondary education	Christian	Married	Self employed	No	Parent		2	51,000-100,000	Never	Yes	Yes	Yes	None		Yes	Moderate	No	No																	Agree	Strongly disagree	Disagree	Strongly disagree	Disagree	Agree	Disagree	No
133	28	Female	Secondary education	Christian	Married	Unemployed	No	Parent		2	51,000-100,000	Never	Yes	Yes	Yes	Health care provider		Yes	Moderate	Yes	No																	Agree	Agree	Agree	Disagree	Disagree	Disagree	Disagree	No
134	26	Female	Tertiary education	Christian	Single	Student	No	Sibling		3	100,000 +	Never	No	Yes	Yes	Social media		Yes	High	No	Yes	No	To prevent malaria infections.	I do not know	At birth	I do not know	0	0	0	0	1	False	Consult a healthcare provider for advice	I don't know	0	0	1	Agree	Agree	Agree	Disagree	Disagree	Agree	Disagree	No
135	32	Male	Tertiary education	Christian	Married	Employed	Yes	Non relative		2	100,000 +	Never	No	Yes	Yes	Social media		Yes	High	No	Yes	Yes	To prevent malaria infections.	3 doses	At birth	Rash and itching	1	0	0	0	0	False	Start the vaccination schedule again from the beginning	RTS,S/AS01	1	0	0	Agree	Agree	Agree	Agree	Agree	Agree	Agree	No
136	27	Male	Tertiary education	Christian	Single	Student	No	Sibling		4	51,000-100,000	Never	Yes	No	Yes	None		Yes	Moderate	No	No																	Agree	Disagree	Agree	Disagree	Disagree	Disagree	Disagree	No
137	28	Female	Secondary education	Christian	Married	Self employed	No	Parent		3	100,000 +	Never	Yes	Yes	Yes	Health care provider		Yes	Low	Yes	Yes	No	To treat malaria symptoms.	2 doses	At birth	Rash and itching	1	0	0	0	0	False	Start the vaccination schedule again from the beginning	I don't know	0	0	1	Agree	Agree	Disagree	Disagree	Agree	Agree	Disagree	Yes	2	No	No	No
138	39	Male	Secondary education	Christian	Married	Self employed	No	Parent		3	100,000 +	Never	Yes	Yes	Yes	None		Yes	Moderate	No	No																	Agree	Strongly disagree	Agree	Agree	Strongly Disagree	Strongly disagree	Strongly disagree	No
139	29	Female	No formal education	Christian	Married	Unemployed	No	Non relative		4	< 50,000	Never	No	Yes	Yes	Health care provider		Yes	Moderate	Yes	Yes	No	To reduce fever associated with malaria.	I do not know	At birth	I do not know	0	0	0	0	1	False	Consult a healthcare provider for advice	I don't know	0	0	1	Agree	Agree	Agree	Disagree	Disagree	Disagree	Disagree	No
140	28	Female	No formal education	Christian	Married	Self employed	No	Other relative	Other	4	100,000 +	Never	No	Yes	Yes	None		Yes	Moderate	Yes	No																	Agree	Disagree	Disagree	Agree	Disagree	Agree	Disagree	No
141	39	Male	Secondary education	Christian	Married	Employed	No	Non relative		4	100,000 +	Never	No	Yes	Yes	None		Yes	Moderate	No	No																	Agree	Disagree	Disagree	Disagree	Disagree	Disagree	Disagree	No
142	21	Male	Secondary education	Christian	Single	Student	No	Non relative		2	51,000-100,000	Current	Yes	Yes	Yes	None		Yes	High	No	No																	Agree	Disagree	Disagree	Disagree	Strongly Disagree	Strongly disagree	Disagree	No
143	35	Female	No formal education	Christian	Married	Unemployed	No	Other relative	Grand child	2	100,000 +	Never	Yes	Yes	Yes	Health care provider		Yes	Low	No	Yes	No	I do not know	I do not know	I do not know	I do not know	0	0	0	0	1	False	Consult a healthcare provider for advice	I don't know	0	0	1	Agree	Disagree	Agree	Agree	Agree	Agree	Agree	No
144	43	Female	No formal education	Christian	Single	Unemployed	No	Non relative		3	< 50,000	Never	Yes	Yes	Yes	Health care provider		Yes	Low	Yes	Yes	No	I do not know	I do not know	I do not know	I do not know	0	0	0	0	1	False	Start the vaccination schedule again from the beginning	I don't know	0	0	1	Agree	Agree	Disagree	Strongly disagree	Strongly Disagree	Strongly disagree	Disagree	No
145	23	Female	Primary education	Christian	Single	Unemployed	No	Parent		3	51,000-100,000	Never	Yes	Yes	Yes	None		Yes	Moderate	No	No																	Agree	Disagree	Strongly disagree	Disagree	Strongly Disagree	Disagree	Strongly disagree	No
146	32	Female	No formal education	Christian	Single	Unemployed	No	Parent		2	< 50,000	Never	Yes	Yes	Yes	None		No		Yes	No																	Agree	Agree	Disagree	Strongly disagree	Strongly Disagree	Strongly disagree	Disagree	No
147	38	Female	Primary education	Christian	Single	Unemployed	No	Parent		4	< 50,000	Never	Yes	Yes	Yes	None		No		Yes	No																	Agree	Disagree	Strongly disagree	Strongly disagree	Strongly Disagree	Strongly disagree	Disagree	No
148	39	Male	Secondary education	Christian	Married	Self employed	No	Parent		5	100,000 +	Never	Yes	Yes	Yes	Family and friends		Yes	Moderate	No	Yes	No	To treat malaria symptoms.	2 doses	At 1 year	I do not know	0	0	0	0	1	False	Start the vaccination schedule again from the beginning	I don't know	0	0	1	Agree	Agree	Agree	Disagree	Agree	Agree	Agree	Yes	2	Yes	Yes	Yes
149	21	Female	No formal education	Christian	Single	Self employed	No	Parent		2	51,000-100,000	Never	Yes	Yes	Yes	Health care provider		No		Yes	Yes	No	To prevent malaria infections.	2 doses	At 1 year	I do not know	0	0	0	0	1	False	Start the vaccination schedule again from the beginning	I don't know	0	0	1	Agree	Agree	Disagree	Agree	Agree	Strongly disagree	Disagree	Yes	1	Yes	Yes	Yes
150	39	Male	No formal education	Christian	Single	Self employed	No	Parent		3	100,000 +	Never	Yes	Yes	Yes	None		No		No	No																	Agree	Strongly disagree	Disagree	Strongly disagree	Strongly Disagree	Agree	Disagree	No
151	39	Female	Secondary education	Christian	Married	Self employed	No	Parent		3	51,000-100,000	Never	Yes	Yes	Yes	Health care provider		Yes	Moderate	Yes	Yes	No	To prevent malaria infections.	I do not know	I do not know	I do not know	0	0	0	0	1	False	Consult a healthcare provider for advice	I don't know	0	0	1	Agree	Disagree	Disagree	Disagree	Agree	Agree	Agree	Yes	1	Yes	Yes	Yes
152	26	Female	No formal education	Christian	Single	Unemployed	No	Parent		3	< 50,000	Never	Yes	Yes	Yes	Health care provider		Yes	Moderate	Yes	Yes	No	I do not know	I do not know	I do not know	I do not know	0	0	0	0	1	False	Skip that dose and continue with the next one.	I don't know	0	0	1	Agree	Agree	Agree	Disagree	Disagree	Strongly disagree	Disagree	No
153	48	Male	Primary education	Christian	Married	Self employed	No	Parent		3	51,000-100,000	Ex-smoker	Yes	Yes	Yes	Family and friends		Yes	Low	No	Yes	No	I do not know	I do not know	I do not know	I do not know	0	0	0	0	1	False	Consult a healthcare provider for advice	I don't know	0	0	1	Agree	Agree	Strongly disagree	Strongly disagree	Strongly Disagree	Disagree	Disagree	No
154	45	Male	Secondary education	Christian	Married	Employed	No	Parent		4	100,000 +	Current	Yes	Yes	Yes	None		No		No	No																	Agree	Strongly disagree	Disagree	Strongly disagree	Strongly Disagree	Strongly disagree	Disagree	No
155	26	Female	No formal education	Muslim	Married	Self employed	No	Parent		3	51,000-100,000	Never	No	Yes	No	Health care provider		Yes	Low	Yes	Yes	No	I do not know	I do not know	I do not know	I do not know	0	0	0	0	1	False	Skip that dose and continue with the next one.	I don't know	0	0	1	Disagree	Agree	Agree	Strongly disagree	Strongly Disagree	Agree	Disagree	Yes	1	Yes	No	No
156	55	Female	Primary education	Christian	Married	Self employed	No	Non relative		2	100,000 +	Never	No	Yes	Yes	Health care provider		Yes	Moderate	No	Yes	No	I do not know	I do not know	I do not know	I do not know	0	0	0	0	1	False	Skip that dose and continue with the next one.	I don't know	0	0	1	Agree	Disagree	Disagree	Strongly disagree	Agree	Agree	Disagree	No
157	50	Female	Secondary education	Christian	Married	Self employed	No	Non relative		1	51,000-100,000	Never	Yes	Yes	Yes	None		No		No	No																	Agree	Strongly disagree	Disagree	Strongly disagree	Strongly Disagree	Strongly disagree	Agree	No
158	35	Female	Tertiary education	Christian	Married	Employed	No	Parent		3	51,000-100,000	Never	No	Yes	Yes	Health care provider		Yes	Moderate	Yes	Yes	Yes	To treat malaria symptoms.	3 doses	At 3 months	I do not know	0	0	0	0	1	False	Start the vaccination schedule again from the beginning	I don't know	0	0	1	Agree	Agree	Agree	Agree	Strongly Disagree	Agree	Agree	Yes	2	Yes	Yes	No
159	36	Female	No formal education	Christian	Single	Self employed	No	Parent		2	51,000-100,000	Never	Yes	Yes	Yes	None		No		Yes	No																	Strongly agree	Agree	Agree	Strongly disagree	Agree	Strongly agree	Agree	No
160	35	Female	Secondary education	Muslim	Married	Employed	Yes	Parent		3	100,000 +	Never	No	Yes	Yes	Health care provider		Yes	Moderate	Yes	Yes	No	To treat malaria symptoms.	I do not know	At 6 months	Cough and runny nose	0	1	0	0	0	False	Wait until the next schedule dose	I don't know	0	0	1	Agree	Strongly disagree	Agree	Agree	Agree	Agree	Agree	Yes	3	Yes	Yes	No
161	55	Male	Tertiary education	Muslim	Married	Unemployed	No	Parent		5	< 50,000	Never	Yes	Yes	Yes	None		Yes	Moderate	No	No																	Agree	Strongly disagree	Agree	Agree	Strongly Disagree	Strongly agree	Agree	No
162	48	Female	No formal education	Christian	Single	Employed	No	Parent		6	51,000-100,000	Never	Yes	Yes	Yes	Family and friends		Yes	High	Yes	Yes	Yes	To prevent malaria infections.	4 doses	At 6 months	Rash and itching	1	0	0	0	0	False	Start the vaccination schedule again from the beginning	RTS,S/AS01	1	0	0	Agree	Agree	Agree	Strongly agree	Agree	Strongly agree	Agree	Yes	3	Yes	Yes	No
163	32	Female	Tertiary education	Christian	Single	Self employed	No	Non relative		1	51,000-100,000	Never	Yes	Yes	Yes	None		Yes	Moderate	No	No																	Disagree	Strongly disagree	Agree	Strongly disagree	Strongly Disagree	Strongly disagree	Disagree	No
164	30	Female	Secondary education	Christian	Married	Self employed	No	Non relative		1	51,000-100,000	Never	No	Yes		None		Yes	High	No	No																	Agree	Agree	Disagree	Strongly disagree	Disagree	Strongly disagree	Disagree	No
165	28	Female	Secondary education	Christian	Single	Student	No	Parent		1	51,000-100,000	Never	No	Yes	Yes	Family and friends		Yes	Moderate	Yes	Yes	Yes	To prevent malaria infections.	I do not know	I do not know	I do not know	0	0	0	0	1	False	Start the vaccination schedule again from the beginning	I don't know	0	0	1	Agree	Strongly disagree	Disagree	Strongly disagree	Strongly Disagree	Strongly disagree	Disagree	No
166	29	Female	No formal education	Christian	Married	Self employed	No	Parent		3	51,000-100,000	Never	Yes	Yes	No	None		Yes	Moderate	Yes	No																	Agree	Disagree	Disagree	Strongly disagree	Strongly Disagree	Strongly disagree	Disagree	No
167	38	Male	No formal education	Christian	Married	Employed	No	Parent		4	51,000-100,000	Ex-smoker	Yes	Yes	No	None		Yes	Moderate	No	No																	Agree	Strongly disagree	Disagree		Strongly Disagree	Strongly disagree	Disagree	No
168	39	Female	Secondary education	Christian	Married	Self employed	No	Parent		4	51,000-100,000	Never	No	Yes	Yes	Health care provider		Yes	Moderate	Yes	Yes	Yes	To prevent malaria infections.	3 doses	At 6 months	I do not know	0	0	0	0	1	False	Start the vaccination schedule again from the beginning	I don't know	0	0	1	Agree	Agree	Disagree	Agree	Agree	Agree	Agree	Yes	3	Yes	Yes	No
169	23	Female	Secondary education	Christian	Single	Student	No	Sibling		3	51,000-100,000	Never	No	Yes	Yes	None		No		No	No																	Agree	Agree	Disagree	Strongly disagree	Strongly Disagree	Strongly disagree	Disagree	No
170	32	Male	Tertiary education	Christian	Married	Employed	No	Parent		1	100,000 +	Ex-smoker	No	Yes	No	Family and friends		Yes	Moderate	No	Yes	No	To prevent malaria infections.	3 doses	I do not know	Muscle pain and joint stiffness	0	0	0	1	0	False	Consult a healthcare provider for advice	I don't know	0	0	1	Agree	Agree	Agree	Agree	Strongly Disagree	Agree	Agree	No
171	26	Female	Primary education	Christian	Married	Self employed	No	Parent		1	51,000-100,000	Never	Yes	Yes	No	Social media		Yes	Moderate	Yes	Yes	Yes	To boost the child immune.	3 doses	At 3 months	Cough and runny nose	0	1	0	0	0	False	Wait until the next schedule dose	I don't know	0	0	1	Agree	Agree	Agree	Disagree	Disagree	Agree	Agree	Yes	2	Yes	No	No
172	31	Female	Primary education	Christian	Married	Self employed	No	Parent		3	51,000-100,000	Never	Yes	Yes	Yes	Health care provider		Yes	Moderate	Yes	Yes	No	To reduce fever associated with malaria.	2 doses	At 6 months	I do not know	0	0	0	0	1	False	Start the vaccination schedule again from the beginning	I don't know	0	0	1	Agree	Agree	Agree	Agree	Strongly Disagree	Agree	Disagree	Yes	1	Yes	Yes	No
173	37	Female	Primary education	Muslim	Married	Self employed	Yes	Parent		5	51,000-100,000	Never	No	Yes	No	Health care provider		Yes	High	Yes	Yes	Yes	I do not know	3 doses	At 6 months	I do not know	0	0	0	0	1	False	Consult a healthcare provider for advice	I don't know	0	0	1	Agree	Agree	Agree	Agree	Strongly Disagree	Strongly disagree	Agree	Yes	3	Yes	Yes	No
174	45	Male	Tertiary education	Muslim	Married	Employed	Yes	Parent		5	100,000 +	Never	No	Yes	Yes	Social media		Yes	High	No	Yes	Yes	To prevent malaria infections.	3 doses	At 6 months	Cough and runny nose	0	1	0	0	0	False	Start the vaccination schedule again from the beginning	I don't know	0	0	1	Agree	Agree	Agree	Strongly agree	Strongly Disagree	Agree	Agree	Yes	3	Yes	No	No
175	35	Female	Secondary education	Christian	Single	Self employed	No	Parent		3	51,000-100,000	Never	Yes	Yes	Yes	None		Yes	Low	Yes	No																	Agree	Strongly disagree	Disagree	Strongly disagree	Disagree	Disagree	Strongly disagree	No
176	39	Female	Primary education	Christian	Married	Self employed	No	Parent		5	51,000-100,000	Never	Yes	Yes	Yes	Health care provider		Yes	Moderate	Yes	Yes	No	To boost the child immune.	I do not know	I do not know	I do not know	0	0	0	0	1	False	Consult a healthcare provider for advice	I don't know	0	0	1	Agree	Agree	Agree	Strongly disagree	Strongly Disagree	Strongly disagree	Disagree	No
177	32	Male	Secondary education	Muslim	Single	Student	No	Sibling		2	< 50,000	Never	Yes	Yes	Yes	None		Yes	Moderate	No	No																	Strongly agree	Agree	Agree	Agree	Strongly Disagree	Strongly disagree	Agree	No
178	32	Female	Tertiary education	Christian	Married	Unemployed	No	Parent		2	< 50,000	Never	No	Yes	Yes	Social media		Yes	High	Yes	Yes	No	To prevent malaria infections.	2 doses	At 3 months	Cough and runny nose	0	1	0	0	0	False	Skip that dose and continue with the next one.	I don't know	0	0	1	Agree	Strongly disagree	Agree	Disagree	Disagree	Agree	Agree	Yes	3	Yes	Yes	No
179	35	Female	Secondary education	Christian	Widow	Self employed	No	Parent		2	< 50,000	Never	Yes	Yes	Yes	Health care provider		No		Yes	No																	Agree	Strongly disagree	Strongly Agree	Strongly agree	Strongly agree	Agree	Agree	No
180	25	Female	Primary education	Muslim	Married	Employed	No	Parent		2	51,000-100,000	Never	No	No	Yes	None		No		Yes	No																	Disagree	Agree	Disagree	Disagree	Agree	Agree	Disagree	No
181	38	Male	No formal education	Christian	Married	Unemployed	No	Parent		5	< 50,000	Never	Yes	Yes	Yes	None		Yes	Moderate	No	No																	Disagree	Agree	Disagree	Agree	Disagree	Agree	Agree	No
182	25	Female	Secondary education	Muslim	Single	Self employed	Yes	Parent		3	51,000-100,000	Ex-smoker	No	Yes	Yes	Social media		No		No	No																	Agree	Agree	Agree	Agree	Strongly Disagree	Agree	Agree	No
183	39	Female	Primary education	Christian	Single	Self employed	No	Parent		4	51,000-100,000	Never	Yes	No	Yes	Social media		No		No	No																	Strongly agree	Strongly disagree	Strongly Agree	Agree	Strongly Disagree	Strongly disagree	Agree	No
184	45	Female	No formal education	Christian	Married	Self employed	No	Parent		6	51,000-100,000	Ex-smoker	Yes	Yes	Yes	None		Yes	High	No	No																	Disagree	Agree	Agree	Strongly disagree	Agree	Agree	Agree	No
185	25	Female	Primary education	Muslim	Married	Self employed	No	Parent		3	< 50,000	Never	No	Yes	Yes	Family and friends		No		Yes	No																	Disagree	Agree	Disagree	Strongly agree	Agree	Agree	Agree	No
186	36	Female	Primary education	Christian	Single	Self employed	No	Parent			< 50,000	Ex-smoker	Yes	Yes	Yes	None		No		Yes	No																	Agree	Strongly disagree	Agree	Strongly disagree	Strongly Disagree	Strongly disagree	Agree	No
187	40	Female	Tertiary education	Christian	Widow	Self employed	No	Parent		3	51,000-100,000	Never	Yes	Yes	Yes	Social media		No		Yes	Yes	No	To prevent malaria infections.	2 doses	At birth	Cough and runny nose	0	1	0	0	0	True	Start the vaccination schedule again from the beginning	I don't know	0	0	1	Disagree	Strongly agree	Agree	Strongly agree	Agree	Agree	Agree	No
188	39	Female	No formal education	Christian	Widow	Employed	No	Other relative	Aunty	3	< 50,000	Never	Yes	Yes	Yes	Family and friends		Yes	Low	No	No																	Strongly agree	Agree	Agree	Agree	Strongly Disagree	Agree	Strongly agree	No
189	56	Male	Tertiary education	Christian	Divorced	Employed	Yes	Parent			51,000-100,000	Never	Yes	Yes	Yes	Health care provider		Yes	High	Yes	Yes	No	To prevent malaria infections.	4 doses	At 6 months	Rash and itching	1	0	0	0	0	False	Start the vaccination schedule again from the beginning	RTS,S/AS01	1	0	0	Disagree	Strongly agree	Agree	Agree	Agree	Disagree	Disagree	No
190	25	Female	Secondary education	Muslim	Married	Unemployed	No	Parent		2	< 50,000	Never	No	No	Yes	Social media		No		Yes	No																	Strongly agree	Agree	Strongly disagree	Strongly disagree	Strongly Disagree	Strongly disagree	Agree	No
191	27	Female	Tertiary education	Christian	Married	Employed	No	Parent		5	51,000-100,000	Never	Yes	Yes	Yes	Family and friends		Yes	Moderate	Yes	No																	Disagree	Agree	Strongly disagree	Agree	Strongly agree	Agree	Agree	No
192	52	Female	No formal education	Christian	Married	Employed	Yes	Parent		4	51,000-100,000	Never	No	Yes	Yes	Health care provider		Yes	High	Yes	Yes	Yes	To prevent malaria infections.	3 doses	At 6 months	Rash and itching Cough and runny nose	1	1	0	0	0	True	Start the vaccination schedule again from the beginning	RTS,S/AS01	1	0	0	Agree	Agree	Disagree	Agree	Agree	Strongly agree	Agree	Yes	4	Yes	No	Yes
193	28	Female	Primary education	Christian	Single	Employed	No	Parent		2	< 50,000	Never	Yes	Yes	Yes	Social media		No		Yes	No																	Agree	Agree	Agree	Agree	Strongly Disagree	Strongly disagree	Disagree	No
194	25	Female	Primary education	Christian	Married	Self employed	No	Parent			51,000-100,000	Never	Yes	Yes	Yes	Social media		No		Yes	No																	Agree	Agree	Strongly disagree	Strongly agree	Disagree	Strongly agree	Agree	No
195	32	Female	No formal education	Christian	Single	Employed	Yes	Parent		1	51,000-100,000	Never	Yes	Yes	Yes	Health care provider		Yes	High	Yes	Yes	Yes	To boost the child immune.	3 doses	At 6 months	Rash and itching Cough and runny nose	1	1	0	0	0	True	Wait until the next schedule dose	RTS,S/AS01 I don't know	1	0	1	Agree	Strongly agree	Agree	Strongly agree	Agree	Strongly agree	Agree	Yes	3	Yes	Yes	Yes
196	36	Female	Primary education	Muslim	Married	Self employed	No	Parent		6	< 50,000	Never	No	Yes	Yes	Social media		No		No	Yes	Yes	To prevent malaria infections.	4 doses	At 6 months	Cough and runny nose	0	1	0	0	0	True	Start the vaccination schedule again from the beginning	RTS,S/AS01	1	0	0	Agree	Agree		Agree	Strongly agree	Strongly agree	Agree	Yes	4	Yes	Yes	No
197	36	Female	Primary education	Christian	Married	Employed	No	Parent		3	< 50,000	Ex-smoker	Yes	No	Yes	None		Yes	High	Yes	No																	Strongly agree	Agree	Disagree	Agree	Agree	Agree	Agree	No
198	2	Male	Primary education	Muslim	Widow	Employed	No	Parent			51,000-100,000	Never	Yes	No	No	Family and friends		Yes	Moderate	Yes	Yes	Yes	To prevent malaria infections.	3 doses	At 6 months	Cough and runny nose	0	1	0	0	0	True	Start the vaccination schedule again from the beginning	RTS,S/AS01	1	0	0	Disagree	Agree	Agree	Strongly disagree	Strongly Disagree	Strongly disagree	Agree	Yes	3	No	Yes	Yes
199	60	Male	Tertiary education	Christian	Widow	Self employed	No	Other relative	Grandma	3	< 50,000	Never	No	Yes	Yes	Social media		Yes	Moderate	No	No																	Disagree	Strongly disagree	Agree	Agree	Strongly Disagree	Strongly agree	Disagree	No
200	36	Female	Primary education	Christian	Single	Employed	Yes	Sibling		5	51,000-100,000	Ex-smoker	Yes	Yes	Yes	Family and friends		Yes	High	Yes	No																	Disagree	Agree	Strongly Agree	Agree	Strongly Disagree	Strongly agree	Strongly agree	No
201	25	Female	Primary education	Muslim	Single	Unemployed	No	Other relative	Aunty	3	51,000-100,000	Never	No		Yes	Family and friends		Yes	Moderate	Yes	No																	Disagree	Strongly disagree	Agree	Agree	Agree	Strongly disagree	Disagree	No
202	21	Female	Tertiary education	Christian	Married	Student	Yes	Parent		2	< 50,000	Never	Yes	No	Yes	None		Yes	Low		No																	Disagree	Strongly agree	Agree	Strongly agree	Agree	Agree	Agree	No
203	42	Female	Secondary education	Christian	Married	Student	No	Parent		2	< 50,000	Never	Yes	Yes	Yes	Family and friends		Yes	Moderate	No	No																	Strongly agree	Strongly disagree	Disagree	Strongly disagree	Agree	Strongly disagree	Disagree	No
204	37	Female	Secondary education	Christian	Married	Employed	No	Parent		1	51,000-100,000	Never	Yes	No	Yes	Social media		Yes	Moderate	Yes	No																	Disagree	Agree	Strongly Agree	Agree	Agree	Agree	Strongly disagree	No
205	25	Female	Primary education	Christian	Married	Employed	Yes	Parent		2	< 50,000	Never	Yes	Yes	No	Health care provider		Yes	High	Yes	Yes	No	To prevent malaria infections.	3 doses	At 6 months	Rash and itching	1	0	0	0	0	True	Wait until the next schedule dose	I don't know	0	0	1	Strongly agree	Agree	Agree	Strongly agree	Strongly agree	Strongly agree	Agree	Yes	4	Yes	Yes	Yes
206	59	Male	Secondary education	Muslim	Widow	Unemployed	No	Other relative	Grandpa	3	< 50,000	Current	Yes	No	Yes	None				No	No																	Strongly disagree	Agree	Disagree	Strongly disagree	Strongly Disagree	Agree	Strongly agree	No
207	36	Female	Secondary education	Christian	Single	Self employed	No	Parent		3	< 50,000	Never	Yes	No	Yes	Social media		No		Yes	No																	Disagree	Strongly disagree	Agree	Agree	Disagree	Agree	Disagree	No
208	33	Male	Tertiary education	Christian	Married	Self employed	Yes	Parent		2	< 50,000	Never	Yes	Yes	Yes	Health care provider		Yes	High	Yes	Yes	Yes	To prevent malaria infections.	3 doses	At 6 months	Diarrhae and vomiting	0	0	1	0	0	True	Start the vaccination schedule again from the beginning	RTS,S/AS01	1	0	0	Agree	Strongly disagree	Agree	Agree	Strongly Disagree	Agree	Agree	Yes	3	Yes	Yes	No
209	25	Male	Primary education	Christian	Married	Employed	Yes	Parent		2	< 50,000	Never	Yes	Yes	Yes	Family and friends		Yes	Moderate	Yes	No																	Agree	Agree	Agree	Strongly disagree	Strongly agree	Agree	Agree	No
210	34	Female	Secondary education	Christian	Married	Self employed	No	Parent		3	51,000-100,000	Never	Yes	Yes	Yes	Health care provider		Yes	Moderate	Yes	No																	Strongly agree	Agree	Strongly Agree	Strongly agree	Agree	Agree	Agree	No
211	25	Female	Secondary education	Christian	Married	Self employed	No	Parent		2	51,000-100,000	Never	Yes	Yes	Yes	None		Yes	Moderate	Yes	No																	Agree	Strongly disagree	Agree	Agree	Agree	Agree	Agree	No
212	28	Female	Tertiary education	Christian	Single	Self employed	No	Parent		1	< 50,000	Never	Yes	Yes	Yes	Health care provider		Yes	Moderate	Yes	No																	Agree	Strongly disagree	Disagree	Agree	Agree	Agree	Agree	No
213	35	Female	Secondary education	Christian	Married	Self employed	No	Parent		3	51,000-100,000	Never	Yes	Yes	No	Health care provider		Yes	High	Yes	Yes	Yes	To prevent malaria infections.	3 doses	At 6 months	Cough and runny nose	0	1	0	0	0	True	Wait until the next schedule dose	I don't know	0	0	1	Agree	Agree	Disagree	Agree	Agree	Agree	Agree	Yes	3	Yes	Yes	No
214	40	Male	Secondary education	Christian	Married	Self employed	No	Parent		4	51,000-100,000	Never	No	Yes	Yes	None		Yes	Moderate	Yes	No																	Agree	Agree	Agree	Strongly disagree	Agree	Agree	Disagree	No
215	35	Female	Tertiary education	Christian	Single	Employed	No	Parent		2	51,000-100,000	Never	Yes	Yes	Yes	Social media		Yes	High	Yes	No																	Agree	Strongly disagree	Agree	Disagree	Disagree	Strongly disagree	Disagree	No
216	30	Female	Tertiary education	Christian	Married	Self employed	Yes	Parent		2	51,000-100,000	Never	Yes	Yes	Yes	Health care provider		Yes	Moderate	Yes	Yes	No	To prevent malaria infections.	1 dose	At 3 months	Rash and itching	1	0	0	0	0	False	Wait until the next schedule dose	I don't know	0	0	1	Strongly agree	Strongly agree	Agree	Strongly disagree		Strongly disagree	Agree	Yes	3	Yes	No	Yes
217	32	Female	Secondary education	Christian	Married	Self employed	No	Parent		2	< 50,000	Ex-smoker	Yes	Yes	No	Social media		Yes	High	Yes	Yes	No	To prevent malaria infections.	I do not know	I do not know	I do not know	0	0	0	0	1	True	Skip that dose and continue with the next one.	I don't know	0	0	1	Agree	Strongly disagree	Agree	Agree	Strongly Disagree	Strongly disagree	Disagree	Yes	3	Yes	No	Yes
218	25	Female	Primary education	Christian	Married	Employed	No	Parent		1	< 50,000	Never	No	Yes	Yes	Family and friends		No		Yes	No																	Strongly agree	Strongly disagree	Agree	Agree	Agree	Strongly disagree	Agree	No
219	21	Male	Tertiary education	Christian	Single	Student	No	Sibling		3	< 50,000	Never	No	Yes	Yes	None		No		No	No																	Strongly agree	Disagree	Agree	Agree	Strongly Disagree	Strongly agree	Agree	No
220	36	Female	No formal education	Christian	Married	Self employed	No	Parent		1	51,000-100,000	Never	Yes	Yes	No	Health care provider		Yes	Moderate	Yes	No																	Agree	Strongly agree	Disagree	Agree	Agree	Agree	Agree	No
221	26	Female	Primary education	Christian	Single	Self employed	No	Parent		2	51,000-100,000	Never	No	Yes	No	Health care provider		Yes	High	Yes	No																	Disagree	Agree	Agree	Strongly disagree	Agree	Strongly disagree	Disagree	No
222	20	Female	Tertiary education	Christian	Single	Student	Yes	Parent		1	< 50,000	Never	Yes	Yes	Yes	None		Yes	Moderate	Yes	No																	Strongly disagree	Agree	Strongly Agree	Agree	Disagree	Disagree	Agree	No
223	50	Female	Secondary education	Christian	Widow	Self employed	No	Other relative	Grandma	2	51,000-100,000	Ex-smoker	Yes	Yes	Yes	None		No		Yes	No																	Strongly disagree	Strongly disagree	Disagree	Strongly disagree	Agree	Strongly disagree	Disagree	No
224	32	Female	Secondary education	Muslim	Married	Employed	No	Parent		2	51,000-100,000	Never	Yes	Yes	Yes	None		No		Yes	Yes		To boost the child immune.	3 doses	At 3 months	Cough and runny nose	0	1	0	0	0	True	Wait until the next schedule dose	I don't know	0	0	1	Agree	Strongly disagree	Agree	Strongly disagree	Agree	Strongly agree	Disagree	No
225	2	Female	Primary education	Muslim	Single	Student	No	Sibling			< 50,000	Never	No	No	No	Health care provider		Yes	Moderate	No	No																	Agree	Strongly disagree	Agree	Strongly agree	Strongly Disagree	Agree	Agree	No
226	22	Female	Secondary education	Christian	Single	Student	Yes	Parent		2	< 50,000	Never	Yes	Yes	Yes	Social media		Yes	Low	Yes	Yes	Yes	To boost the child immune.	I do not know	At 3 months	Rash and itching Diarrhae and vomiting	1	0	1	0	0		Wait until the next schedule dose	I don't know	0	0	1	Agree	Strongly disagree	Agree	Agree	Disagree	Disagree	Agree	Yes	3	Yes	Yes	No
227	26	Female	No formal education	Muslim	Married	Employed	No	Parent		2	< 50,000	Never	Yes	Yes	Yes	None		Yes	Low	Yes	No																	Strongly agree	Strongly agree	Strongly Agree	Agree	Disagree	Strongly disagree	Agree	No
228	39	Male	Secondary education	Christian	Divorced	Employed	No	Parent		2	51,000-100,000	Never	Yes	Yes	Yes	None		No		No	No																	Strongly agree	Agree	Disagree	Strongly agree	Agree	Agree	Agree	No
229	40	Female	Primary education	Christian	Widow	Self employed	No	Parent		3	51,000-100,000	Never	No	Yes	Yes	None		Yes	High	Yes																		Agree	Strongly agree	Strongly Agree	Strongly agree	Agree	Strongly agree	Agree	No
230	28	Female	Tertiary education	Christian	Single	Self employed	No	Parent		2	< 50,000	Never	Yes	Yes	No	Health care provider		Yes	High	Yes	Yes	No	To prevent malaria infections.	3 doses	At 3 months	Cough and runny nose	0	1	0	0	0	True	Start the vaccination schedule again from the beginning	I don't know	0	0	1	Agree	Agree	Agree	Agree	Strongly Disagree	Agree	Strongly agree	Yes	2	Yes	Yes	No
231	41	Male	Primary education	Christian	Single	Unemployed	No	Parent			< 50,000	Current	Yes	Yes	Yes	Social media		No		Yes	No																	Disagree	Strongly disagree	Strongly disagree	Strongly agree	Agree	Agree	Disagree	No
232	36	Female	Secondary education	Christian	Single	Self employed	Yes	Parent		1	51,000-100,000	Never	Yes	Yes	Yes	Family and friends		No		Yes	No																	Strongly agree	Agree	Strongly disagree	Strongly disagree	Agree	Agree	Disagree	No
233	55	Male	Primary education	Christian	Married	Unemployed	No	Other relative	Grandpa	3	< 50,000	Current	Yes	Yes	Yes	None		Yes	Moderate	No	No																	Agree	Strongly disagree	Agree	Strongly disagree	Agree	Strongly agree	Agree	No
234	28	Female	Tertiary education	Muslim	Single	Self employed	Yes	Parent		1	< 50,000	Never	Yes	Yes	No	Health care provider		Yes	High	Yes	Yes	Yes	To boost the child immune.	3 doses	At 6 months	Rash and itching	1	0	0	0	0	True	Start the vaccination schedule again from the beginning	RTS,S/AS01	1	0	0	Agree	Strongly disagree	Disagree	Agree	Strongly agree	Strongly agree	Strongly agree	Yes	3	Yes	Yes	Yes
235	29	Female	Tertiary education	Christian	Single	Self employed	No	Parent		1	51,000-100,000	Never	Yes	No	Yes	Health care provider		Yes	Moderate	Yes	Yes	Yes	To prevent malaria infections.	2 doses	At 6 months	I do not know	0	0	0	0	1	False	Wait until the next schedule dose	I don't know	0	0	1	Strongly agree	Agree	Strongly Agree		Strongly agree	Agree	Agree	Yes	2	Yes	No	Yes
236	22	Female	Secondary education	Christian	Single	Self employed	No	Parent		1	< 50,000	Never	Yes	Yes	Yes	Health care provider		Yes	High	Yes	Yes	Yes	I do not know															Strongly agree	Strongly agree	Agree	Agree	Strongly Disagree	Strongly agree	Agree	Yes	2	Yes	No	Yes
237	33	Female	Secondary education	Christian	Married	Self employed	No	Parent		2	51,000-100,000	Never	Yes	Yes	Yes	None		No		Yes	No																	Strongly agree	Agree	Strongly disagree	Strongly disagree	Agree	Strongly disagree	Disagree	No
238	33	Female	Secondary education	Christian	Married	Employed	No	Parent		2	51,000-100,000	Never	Yes	Yes	Yes	None		Yes	High	Yes	No																	Strongly agree	Agree	Agree	Strongly agree	Agree	Agree	Strongly agree	No
239	30	Female	Secondary education	Christian	Married	Self employed	No	Parent		2	51,000-100,000	Never	Yes	Yes	Yes	Health care provider		No		Yes	Yes	No	To prevent malaria infections.	4 doses	At 6 months	Rash and itching	1	0	0	0	0	True	Start the vaccination schedule again from the beginning	I don't know	0	0	1	Agree	Agree	Agree	Strongly disagree	Agree	Agree	Disagree	Yes	4	Yes	Yes	Yes
240	36	Female	Primary education	Christian	Married	Employed	No	Parent		3	51,000-100,000	Never	No	Yes	Yes	None		Yes	Moderate	Yes	No																	Strongly agree	Strongly disagree	Disagree	Agree	Agree	Agree	Disagree	No
241	33	Female	Secondary education	Christian	Married	Self employed	No	Parent		3	51,000-100,000	Never	Yes	Yes	No	Health care provider		Yes	Moderate	Yes	Yes	Yes	To prevent malaria infections.	3 doses	At 6 months	Rash and itching Diarrhae and vomiting	1	0	1	0	0	False	Start the vaccination schedule again from the beginning	RTS,S/AS01	1	0	0	Strongly agree	Strongly disagree	Strongly Agree	Strongly agree	Agree	Agree	Agree	Yes	2	Yes	Yes	No
242	29	Female	Primary education	Muslim	Married	Unemployed	No	Parent		3	< 50,000	Never	No	Yes	Yes	None		No		Yes	No																	Agree	Strongly disagree	Agree	Agree	Agree	Agree	Strongly disagree	No
243	36	Female	No formal education	Christian	Widow	Self employed	No	Parent		3	< 50,000	Never	Yes	Yes	Yes	None		No		Yes	No																	Disagree	Strongly disagree	Strongly disagree	Strongly disagree	Agree	Agree	Agree	No
244	36	Male	Primary education	Christian	Single	Employed	No	Parent		1	< 50,000	Current	Yes	Yes	Yes	None		Yes	Moderate	Yes	No																	Disagree	Strongly disagree	Agree	Agree	Disagree	Strongly disagree	Agree	No
245	39	Female	Tertiary education	Muslim	Married	Employed	Yes	Parent		3	51,000-100,000	Never	Yes	Yes	Yes	None		Yes	High	Yes	No																	Disagree	Agree	Disagree	Agree	Strongly agree	Strongly agree	Strongly agree	No
246	43	Female	Tertiary education	Muslim	Divorced	Unemployed	No	Parent		3	< 50,000	Never	No	Yes	No	None		No		Yes	No																	Strongly agree	Disagree	Agree	Strongly disagree	Agree	Agree	Agree	No
247	18	Female	Secondary education	Christian	Married	Student	No	Parent		1	< 50,000	Never	No	Yes	Yes	None		Yes	Low	Yes	No																	Agree	Strongly disagree	Strongly Agree	Strongly agree	Agree	Agree	Disagree	No
248	27	Male	Secondary education	Christian	Single	Student	No	Parent		1	< 50,000	Ex-smoker	Yes	No	Yes	None		Yes	Low	Yes	No																	Agree	Strongly disagree	Agree	Agree	Strongly agree	Agree	Agree	No
249	37	Female	Tertiary education	Christian	Married	Employed	Yes	Parent		2	51,000-100,000	Never	Yes	Yes	Yes	Health care provider		Yes	Moderate	Yes	Yes																	Strongly agree	Strongly agree	Agree	Strongly agree	Strongly agree	Strongly disagree	Agree	Yes	3	Yes	No	No
250	30	Female	Tertiary education	Christian	Married	Student	No	Parent		2	51,000-100,000	Never	Yes	Yes	Yes	None		Yes	Low	Yes	No																	Agree	Agree	Agree	Agree	Strongly agree	Agree	Disagree	No
251	25	Female	Tertiary education	Christian	Single	Self employed	No	Parent		1	< 50,000	Never	Yes	Yes	Yes	None		Yes	Moderate	Yes	No																	Agree	Agree	Disagree	Strongly disagree	Agree	Agree	Agree	No
252	36	Female	Primary education	Christian	Single	Employed	No	Parent		1	51,000-100,000	Never	Yes	Yes	Yes	None		Yes	Low	Yes	No																	Disagree	Agree	Agree	Strongly agree	Agree	Strongly agree	Agree	No
253	17	Female	Secondary education	Christian	Single	Student	No	Parent		1	< 50,000	Never	Yes	Yes	Yes	None		Yes	High	Yes	No																	Disagree	Agree	Strongly Agree	Agree	Agree	Strongly agree	Agree	No
254	36	Female	Secondary education	Christian	Married	Self employed	No	Parent		2	< 50,000	Never	Yes	Yes	Yes	Health care provider		Yes	Low	Yes	No																	Agree	Strongly disagree	Disagree	Agree	Strongly Disagree	Strongly disagree	Agree	No
255	41	Female	Tertiary education	Christian	Married	Employed	No	Parent		3	< 50,000	Never	Yes	No	Yes	Health care provider		Yes	High	Yes	No																	Strongly agree	Agree	Agree	Strongly disagree	Strongly Disagree	Disagree	Strongly disagree	No
256	58	Female	Secondary education	Christian	Widow	Self employed	No	Other relative	Grandma	3	< 50,000	Never	No	Yes	Yes	None		No		Yes	No																	Agree	Disagree	Agree	Agree	Agree	Strongly disagree	Disagree	No
257	45	Male	Secondary education	Christian	Married	Self employed	No	Parent		3	51,000-100,000	Never	Yes	Yes	Yes	Family and friends		Yes	Moderate	No	Yes	No	To reduce fever associated with malaria.	I do not know	I do not know	I do not know	0	0	0	0	1	False	Consult a healthcare provider for advice	I don't know	0	0	1	Agree	Agree	Agree	Strongly disagree	Strongly Disagree	Strongly disagree	Disagree	Yes	3	No	No	No
258	55	Female	Primary education	Christian	Married	Employed	No	Non relative		3	100,000 +	Never	Yes	Yes	Yes	None		Yes	High	No	No																	Agree	Strongly disagree	Disagree	Disagree	Disagree	Disagree	Strongly disagree	No
259	37	Male	Secondary education	Christian	Single	Self employed	No	Non relative		2	100,000 +	Current	Yes	Yes	Yes	None		No		No	No																	Agree	Disagree	Disagree	Disagree	Agree	Agree	Strongly disagree	No
260	31	Male	Secondary education	Christian	Single	Self employed	No	Sibling		2	100,000 +	Ex-smoker	Yes	No	No	None		No		No	No																	Agree	Disagree	Disagree	Strongly disagree	Strongly Disagree	Strongly disagree	Strongly disagree	No
261	25	Female	Secondary education	Christian	Single	Student	No	Other relative	Aunty	1	51,000-100,000	Never	Yes	Yes	Yes	None		Yes	Moderate	No	No																	Agree	Strongly disagree	Agree	Strongly disagree	Strongly Disagree	Agree	Disagree	No
262	29	Male	Secondary education	Christian	Single	Employed	No	Non relative		2	100,000 +	Current	Yes	Yes	No	None		No		No	No																	Agree	Agree	Disagree	Strongly disagree	Strongly Disagree	Strongly disagree	Disagree	No
263	36	Male	Tertiary education	Christian	Single	Self employed	No	Non relative		2	100,000 +	Never	Yes	Yes	No	None		No		No	No																	Agree	Agree	Agree	Disagree	Disagree	Disagree	Disagree	No
264	40	Male	Secondary education	Christian	Single	Student	No	Non relative		1	100,000 +	Current	No	Yes	Yes	None		Yes	High	No	No																	Agree	Agree	Disagree	Disagree	Disagree	Disagree	Disagree	No
265	48	Female	No formal education	Christian	Single	Student	No	Other relative	Grandma	3	51,000-100,000	Never	Yes	Yes	Yes	None		Yes	High	No	No																	Disagree	Disagree	Agree	Disagree	Agree	Disagree	Strongly disagree	No
266	37	Male	No formal education	Christian	Married	Employed	No	Parent		2	100,000 +	Never	Yes	No	Yes	None		No		No	No																	Disagree	Strongly disagree	Disagree	Disagree	Strongly Disagree	Strongly disagree	Agree	No
267	60	Male	No formal education	Christian	Married	Unemployed	No	Other relative	Grandpa	5	100,000 +	Never	Yes	Yes	Yes	None		Yes	Moderate	No	No																	Agree	Disagree	Disagree	Strongly disagree	Strongly Disagree	Agree	Disagree	No
268	56	Male	No formal education	Christian	Married	Self employed	No	Other relative	Grandpa	4	100,000 +	Current	Yes	Yes	Yes	None		Yes	Moderate	No	No																	Agree	Strongly disagree	Disagree	Strongly disagree	Disagree	Strongly disagree	Disagree	No
269	37	Female	Secondary education	Christian	Single	Unemployed	No	Sibling		2	100,000 +	Never	Yes	Yes	Yes	None		Yes	Moderate	No	No																	Agree	Agree	Agree	Strongly disagree	Strongly Disagree	Strongly disagree	Disagree	No
270	65	Female	No formal education	Christian	Married	Unemployed	No	Other relative	Grandma	1	100,000 +	Never	Yes	Yes	Yes	None		Yes	High	No	No																	Agree	Strongly disagree	Disagree	Strongly disagree	Strongly Disagree	Strongly disagree	Disagree	No
271	37	Female	Tertiary education	Christian	Married	Employed	No	Parent		2	100,000 +	Never	Yes	Yes	No	Health care provider		Yes	High	Yes	Yes	Yes	To prevent malaria infections.	4 doses	At 6 months	I do not know	0	0	0	0	1	False	Start the vaccination schedule again from the beginning	I don't know	0	0	1	Agree	Agree	Agree	Agree	Strongly Disagree	Agree	Agree	Yes	3	Yes	Yes	No
272	40	Male	Tertiary education	Christian	Married	Employed	Yes	Parent		5	100,000 +	Never	No	Yes	Yes	Social media		Yes	High	No	Yes	Yes	To prevent malaria infections.	4 doses	At 6 months	I do not know	0	0	0	0	1	True	Start the vaccination schedule again from the beginning	I don't know	0	0	1	Agree	Agree	Agree	Agree	Agree	Agree	Agree	Yes	2	Yes	Yes	Yes
273	32	Female	Tertiary education	Muslim	Married	Employed	No	Parent		2	51,000-100,000	Never	No	Yes	Yes	None		Yes	Low	Yes	No																	Agree	Strongly disagree	Agree	Strongly agree	Strongly Disagree	Agree	Agree	No
274	30	Female	Tertiary education	Christian	Married	Employed	Yes	Parent		2	100,000 +	Never	Yes	Yes	Yes	Health care provider		Yes		Yes	Yes	Yes	To boost the child immune.	3 doses	At 3 months	Cough and runny nose	0	1	0	0	0	False	Start the vaccination schedule again from the beginning	I don't know	0	0	1	Agree	Agree	Agree	Strongly agree	Agree	Strongly disagree	Disagree	No
275	31	Female	No formal education	Christian	Married	Self employed	No	Parent		3	51,000-100,000	Never	Yes	Yes	Yes	None		Yes	Moderate	Yes	No																	Disagree	Agree	Agree	Agree	Strongly Disagree	Strongly disagree	Disagree	No
276	29	Female	Secondary education	Christian	Married	Employed	No	Parent		4	< 50,000	Never	No	Yes	Yes	Health care provider		Yes	Low	Yes	No																	Disagree	Agree	Agree	Strongly agree	Strongly Disagree	Agree	Disagree	No
277	39	Female	Tertiary education	Muslim	Married	Employed	No	Parent		6	< 50,000	Never	No	Yes	Yes	None		Yes	Low	No	No																	Strongly agree	Strongly agree	Disagree	Disagree	Disagree	Agree	Strongly disagree	No
278	36	Female	Tertiary education	Christian	Married	Employed	No	Parent		2	51,000-100,000	Never	Yes	Yes	No	Health care provider		Yes	High	Yes	Yes	Yes	To prevent malaria infections.	4 doses	At 6 months	Rash and itching Diarrhae and vomiting	1	0	1	0	0	False	Consult a healthcare provider for advice	RTS,S/AS01	1	0	0	Agree	Agree	Strongly Agree	Agree	Agree	Agree	Agree	Yes	3	Yes	Yes	Yes
279	40	Female	Tertiary education	Christian	Married	Employed	No	Parent		4	51,000-100,000	Never	Yes	Yes	Yes	None		Yes	Low	Yes	No																	Agree	Disagree	Disagree	Agree	Strongly Disagree	Agree	Agree	No
280	34	Male	Primary education	Muslim	Married	Self employed	No	Parent		5	< 50,000	Never	Yes	Yes	Yes	None		Yes	Moderate	Yes	No																	Agree	Agree	Strongly disagree	Disagree	Strongly Disagree	Agree	Strongly agree	No
281	20	Female	Primary education	Muslim	Single	Student	No	Parent		1	< 50,000	Never	Yes	Yes	Yes	None		Yes	High	Yes	No																	Strongly agree	Agree	Disagree	Strongly disagree	Strongly Disagree	Strongly disagree	Agree	No
282	60	Female	Secondary education	Christian	Widow	Self employed	No	Other relative	Grandma	2	< 50,000	Never	No	Yes	Yes	None		Yes	High	Yes	Yes	No	To prevent malaria infections.	2 doses	At 6 months	Cough and runny nose	0	1	0	0	0	False	Consult a healthcare provider for advice	RTS,S/AS01	1	0	0	Agree	Strongly disagree	Disagree	Strongly disagree	Agree	Strongly agree	Agree	Yes	3	No	Yes	Yes
283	28	Female	Tertiary education	Christian	Married	Self employed	No	Parent		2	< 50,000	Never	Yes	Yes	No	Social media		Yes	Low	Yes	No																	Agree	Strongly disagree	Disagree	Strongly disagree	Agree	Agree	Disagree	No
284	38	Female	Secondary education	Muslim	Widow	Self employed	No	Parent		5	51,000-100,000	Never	No	No	Yes	Health care provider		Yes	Moderate	Yes	No																	Agree	Strongly disagree	Strongly disagree	Agree	Agree	Strongly disagree	Agree	No
285	29	Female	Tertiary education	Christian	Married	Employed	No	Parent		3	51,000-100,000	Never	Yes	Yes	Yes	Health care provider		Yes	High	Yes	Yes	Yes	To prevent malaria infections.	3 doses	At 6 months	Cough and runny nose	0	1	0	0	0	False	Start the vaccination schedule again from the beginning	R21/Matrix-M	0	1	0	Strongly disagree	Agree	Agree	Agree	Strongly Disagree	Strongly disagree	Agree	Yes	2	Yes	No	Yes
286	35	Female	Secondary education	Christian	Married	Self employed	No	Parent		3	< 50,000	Ex-smoker	Yes	Yes	Yes	None		Yes	Moderate	Yes	No																	Agree	Disagree	Agree	Agree	Agree	Strongly agree	Agree	No
287	25	Female	Secondary education	Muslim	Single	Student	No	Sibling		1	< 50,000	Never	Yes	Yes	Yes	Health care provider		Yes	Moderate	No	No																	Agree	Strongly disagree	Disagree	Agree	Agree	Strongly disagree	Disagree	No
288	36	Female	Secondary education	Christian	Married	Self employed	No	Parent		3	51,000-100,000	Never	Yes	Yes	Yes	None		Yes	Moderate	Yes	No																	Disagree	Agree	Agree	Agree	Strongly Disagree	Agree	Disagree	No
289	36	Female	Primary education	Christian	Single	Employed	No	Parent		2	51,000-100,000	Never	No	Yes	Yes	Health care provider		Yes	High	Yes	Yes	No	To boost the child immune.	3 doses	At 3 months	Rash and itching Cough and runny nose	1	1	0	0	0	True	Skip that dose and continue with the next one.	I don't know	0	0	1	Agree	Strongly disagree	Disagree	Agree	Agree	Agree	Agree	Yes	3	Yes	Yes	No
290	39	Female	Tertiary education	Muslim	Married	Employed	No	Parent		6	51,000-100,000	Never	No	No	Yes	Health care provider		Yes	Moderate	Yes	No																		Agree	Disagree	Strongly disagree	Agree	Strongly agree	Strongly agree	No
291	42	Female	Primary education	Muslim	Married	Self employed	No	Parent		5	51,000-100,000	Never	No	No	Yes	None		No		No	No																	Strongly agree	Strongly disagree	Agree	Agree	Strongly agree	Strongly disagree	Disagree	No
292	36	Female	Secondary education	Christian	Married	Employed	Yes	Parent		2	51,000-100,000	Never	Yes	No	Yes	None		Yes	High	Yes	No																	Disagree	Strongly agree	Strongly Agree	Strongly disagree	Disagree	Strongly disagree	Agree	No
293	36	Female	Secondary education	Christian	Married	Self employed	No	Parent		3	51,000-100,000	Never	Yes	Yes	Yes	Health care provider		Yes	High	Yes	Yes	Yes	To prevent malaria infections.	2 doses	At 3 months	Cough and runny nose Muscle pain and joint stiffness	0	1	0	1	0	False	Skip that dose and continue with the next one.	R21/Matrix-M	0	1	0	Agree	Agree	Agree	Strongly disagree	Agree	Strongly disagree	Disagree	Yes	3	Yes	Yes	No
294	32	Female	Primary education	Muslim	Married	Unemployed	No	Parent		2	51,000-100,000	Never	No	Yes	Yes	None		Yes	Low	Yes	No																	Strongly agree	Agree	Disagree	Disagree	Strongly Disagree	Strongly agree	Strongly agree	No
295	36	Female	Primary education	Christian	Married	Employed	No	Parent		1	51,000-100,000	Never	No	Yes	Yes	Health care provider		Yes	Moderate	Yes	Yes	No	To reduce fever associated with malaria.	4 doses	At 6 months	Cough and runny nose	0	1	0	0	0	True	Start the vaccination schedule again from the beginning	I don't know	0	0	1	Agree	Disagree	Agree	Agree	Agree	Agree	Strongly agree	Yes	3	Yes	Yes	Yes
296	32	Female	No formal education	Christian	Married	Unemployed	No	Parent		5	51,000-100,000	Ex-smoker	Yes	Yes	Yes	Family and friends		Yes	Moderate	Yes	Yes	No	To treat malaria symptoms.	2 doses	At 3 months	Rash and itching	1	0	0	0	0	True	Skip that dose and continue with the next one.	I don't know	0	0	1	Disagree	Agree	Strongly disagree	Strongly disagree	Agree	Agree	Agree	Yes	2	No	Yes	No
297	28	Female	Tertiary education	Christian	Single	Student	No	Sibling		2	100,000 +	Never	Yes	Yes	Yes	None		Yes	Moderate	Yes	No																	Agree	Agree	Agree	Agree	Strongly Disagree	Strongly disagree	Strongly disagree	No
298	30	Female	Tertiary education	Christian	Married	Employed	No	Parent		2	100,000 +	Never	No	Yes	Yes	Health care provider		Yes	High	No	Yes	Yes	To prevent malaria infections.	I do not know	I do not know	I do not know	0	0	0	0	1	False	Consult a healthcare provider for advice	I don't know	0	0	1	Agree	Agree	Agree	Agree	Agree	Strongly disagree	Disagree	No
299	40	Female	Tertiary education	Christian	Married	Self employed	No	Parent		7	100,000 +	Never	No	Yes	Yes	Family and friends		Yes	Moderate	No	Yes	No	To prevent malaria infections.	I do not know	I do not know	I do not know	0	0	0	0	1	False	Consult a healthcare provider for advice	I don't know	0	0	1	Agree	Agree	Agree	Agree	Agree	Strongly agree	Strongly agree	No
300	23	Female	Secondary education	Christian	Single	Student	No	Sibling		2	51,000-100,000	Never	No	Yes	Yes	Family and friends		Yes	High	No	Yes	No	To reduce fever associated with malaria.	2 doses	I do not know	I do not know	0	0	0	0	1	False	Consult a healthcare provider for advice	I don't know	0	0	1	Agree	Agree	Agree	Agree	Agree	Agree	Disagree	No
301	29	Female	Secondary education	Christian	Married	Self employed	No	Parent		2	100,000 +	Never	No	Yes	Yes	Health care provider		Yes	Moderate	Yes	Yes	Yes	To prevent malaria infections.	4 doses	At 6 months	I do not know	0	0	0	0	1	False	Consult a healthcare provider for advice	I don't know	0	0	1	Agree	Agree	Agree	Strongly disagree	Agree	Disagree	Agree	Yes	2	Yes	Yes	No
302	36	Female	Primary education	Muslim	Married	Self employed	No	Parent		2	51,000-100,000	Never	No	Yes	Yes	None		No		Yes	No																	Strongly disagree	Agree	Strongly Agree	Agree	Agree	Strongly disagree	Agree	No
303	28	Female	No formal education	Christian	Married	Unemployed	No	Parent		2	< 50,000	Never	No	Yes	Yes	Health care provider		Yes	High	Yes	Yes	No	I do not know	I do not know	I do not know	I do not know	0	0	0	0	1	False	Consult a healthcare provider for advice	I don't know	0	0	1	Agree	Agree	Strongly disagree	Agree	Agree	Agree	Agree	Yes	2	Yes	No	No
304	28	Female	Secondary education	Christian	Single	Student	No	Sibling		2	51,000-100,000	Never	No	Yes	Yes	Family and friends		Yes	Moderate	No	Yes	No	To treat malaria symptoms.	I do not know	I do not know	I do not know	0	0	0	0	1	False	Consult a healthcare provider for advice	I don't know	0	0	1	Agree	Agree	Agree	Disagree	Disagree	Disagree	Disagree	No
305	32	Female	Primary education	Christian	Married	Self employed	No	Parent		4	51,000-100,000	Never	Yes	Yes	Yes	None		Yes	Moderate	No	No																	Agree	Agree	Disagree	Strongly disagree	Strongly Disagree	Disagree	Disagree	No
306	36	Female	Secondary education	Christian	Married	Employed	No	Parent		2	51,000-100,000	Never	Yes	Yes	Yes	Health care provider		Yes	High	Yes	Yes	Yes	To prevent malaria infections.	2 doses	At 6 months	Rash and itching	1	0	0	0	0	True	Wait until the next schedule dose	R21/Matrix-M	0	1	0	Agree	Strongly disagree	Disagree	Strongly agree	Strongly agree	Agree	Strongly agree	Yes	2	Yes	Yes	No
307	25	Female	Secondary education	Christian	Single	Student	No	Parent		2	51,000-100,000	Never	Yes	Yes	Yes	None		No		No	No																	Agree	Agree	Disagree	Strongly disagree	Strongly Disagree	Strongly disagree	Disagree	No
308	26	Female	Secondary education	Christian	Single	Student	No			1	51,000-100,000	Never	Yes	Yes	Yes	None		No		No	No																	Agree	Agree	Disagree	Strongly disagree	Strongly Disagree	Strongly disagree	Strongly disagree	No
309	36	Female	Primary education	Christian	Married	Employed	No	Parent		3	< 50,000	Never	No	Yes	Yes	None		Yes	Moderate	Yes	No																	Disagree	Agree	Agree	Agree	Agree		Agree	No
310	29	Female	No formal education	Muslim	Married	Unemployed	No	Parent		2	51,000-100,000	Never	No	Yes	Yes	Health care provider		No		Yes	No																	Disagree	Agree	Agree	Strongly agree	Strongly Disagree	Strongly disagree	Agree	No
311	35	Female	No formal education	Christian	Married	Self employed		Other relative	Grandma	1	51,000-100,000	Never	Yes	Yes	Yes	Family and friends		Yes	Low		Yes	No	To treat malaria symptoms.	I do not know	I do not know	I do not know	0	0	0	0	1	False	Consult a healthcare provider for advice	I don't know	0	0	1	Agree	Agree	Agree	Agree	Agree	Agree	Strongly agree	Yes	2	Yes	Yes	Yes
312	28	Female	No formal education	Christian	Married	Unemployed	No	Parent		5	51,000-100,000		Yes		No	Health care provider		Yes	High	Yes	Yes	Yes	To boost the child immune.	I do not know		I do not know	0	0	0	0	1	False	Consult a healthcare provider for advice					Agree	Agree	Agree	Agree	Agree	Disagree	Disagree	Yes	2	Yes	Yes	Yes
313	28	Female	Secondary education	Christian	Married	Employed		Parent		4	51,000-100,000	Never	Yes	Yes	Yes	None		No		Yes	No																	Agree	Strongly disagree	Disagree	Strongly disagree	Disagree	Disagree	Disagree	No
314	22	Female	Tertiary education	Christian	Single	Student	Yes	Parent		1	< 50,000	Never	Yes	Yes	Yes	Health care provider		Yes	Moderate	Yes	Yes	No	To prevent malaria infections.	I do not know	I do not know	I do not know	0	0	0	0	1	True	Skip that dose and continue with the next one.	I don't know	0	0	1		Agree	Agree	Strongly agree	Strongly agree	Strongly agree	Strongly agree	No
315	40	Female	Secondary education	Christian	Married	Unemployed	No	Parent		4	51,000-100,000	Never	Yes	Yes	No	Health care provider		Yes	Moderate	Yes	Yes	No	To prevent malaria infections.	4 doses	At 6 months	I do not know	0	0	0	0	1	False	Consult a healthcare provider for advice	I don't know	0	0	1	Agree	Agree	Agree	Agree	Agree	Strongly agree	Strongly agree	Yes	2	Yes	Yes	No
316	21	Female	Secondary education	Christian	Single	Student		Sibling		3	< 50,000	Never	Yes	Yes	Yes	Family and friends		Yes	Moderate	Yes	Yes		To treat malaria symptoms.	I do not know	I do not know	Rash and itching	1	0	0	0	0	False	Skip that dose and continue with the next one.	I don't know	0	0	1	Agree	Strongly disagree	Agree	Strongly disagree	Strongly agree	Strongly disagree	Disagree	No
317	26	Male	Secondary education	Christian	Single	Employed	No	Sibling		1	51,000-100,000	Never	Yes	Yes	Yes	None		No		No	No																	Agree	Agree	Disagree	Strongly disagree	Strongly Disagree	Strongly disagree	Disagree	No
318	32	Female	Secondary education	Christian	Single	Self employed	No	Parent		1	51,000-100,000	Never	Yes	Yes	Yes	Family and friends		Yes	Moderate	Yes	No																	Strongly disagree	Strongly disagree	Disagree	Strongly disagree	Agree	Agree	Disagree	No
319	39	Female	Tertiary education	Christian	Married	Employed	No	Parent		3	100,000 +	Never	Yes	Yes	Yes	None		Yes	High	No	No																	Agree	Agree	Disagree	Agree	Strongly Disagree	Disagree	Disagree	No
320	25	Female	Secondary education	Christian	Married	Employed	Yes	Parent		1	51,000-100,000	Never	Yes	Yes	Yes	Others	School	Yes	Moderate	Yes	Yes	No	To prevent malaria infections.	3 doses	I do not know	I do not know	0	0	0	0	1	False	Start the vaccination schedule again from the beginning	I don't know	0	0	1	Strongly disagree	Agree	Agree	Agree	Agree	Strongly agree	Agree	Yes	2	No	Yes	No
321	45	Female	Tertiary education	Christian	Married	Employed	No	Parent		7	100,000 +	Never	No	Yes	No	Social media		Yes	Moderate	Yes	Yes	Yes	To prevent malaria infections.	4 doses	At 6 months	I do not know	0	0	0	0	1	False	Consult a healthcare provider for advice	I don't know	0	0	1	Agree	Agree	Strongly Agree	Strongly agree	Strongly agree	Strongly agree	Strongly agree	Yes	3	Yes	Yes	No
322	29	Female	Tertiary education	Christian	Married	Unemployed	No	Parent		3	51,000-100,000	Never	Yes	Yes	Yes	Health care provider		Yes	High	Yes	Yes	No	To prevent malaria infections.	2 doses	At 3 months	I do not know	0	0	0	0	1	False	Start the vaccination schedule again from the beginning	I don't know	0	0	1	Agree	Agree	Agree	Strongly agree	Agree	Agree	Agree	Yes	2	Yes		No
323	29	Female	Secondary education	Christian	Married	Self employed	No	Parent		2	< 50,000	Never	Yes	Yes	Yes	None		No		No	No																	Agree	Strongly disagree	Disagree	Disagree	Disagree	Disagree	Disagree	No
324	32	Female	Secondary education	Christian	Married	Unemployed	No	Parent		2	51,000-100,000	Never	No	Yes	Yes	Health care provider		Yes	High	Yes	Yes	Yes	To prevent malaria infections.	2 doses	At 6 months	I do not know	0	0	0	0	1	False	Consult a healthcare provider for advice	I don't know	0	0	1	Agree	Agree	Agree	Agree	Agree	Strongly agree	Strongly agree	Yes	2	Yes	Yes	Yes
325	26	Female	Secondary education	Christian	Married	Student	No	Sibling		5	51,000-100,000	Never	No	Yes	Yes	Family and friends		Yes	Moderate	Yes	Yes	Yes	To treat malaria symptoms.	2 doses	At 3 months	I do not know	0	0	0	0	1	False	Start the vaccination schedule again from the beginning	I don't know	0	0	1	Agree	Agree	Agree	Agree	Agree	Agree	Agree	Yes	2	Yes	Yes	No
326	38	Female	Secondary education	Christian	Married	Unemployed	No	Parent		2	51,000-100,000	Never	Yes	Yes	Yes	None		Yes	Moderate	No	No																	Agree	Agree	Disagree	Disagree	Strongly Disagree	Strongly disagree	Disagree	No
327	25	Female	Secondary education	Christian	Married	Unemployed	No	Parent		2	51,000-100,000	Never	Yes	No	Yes	None		Yes	Moderate	Yes	No																	Agree	Agree	Agree	Strongly disagree	Strongly Disagree	Strongly disagree	Disagree	No
328	35	Female	No formal education	Christian	Single	Unemployed	No	Parent		1	51,000-100,000	Never	Yes	Yes	Yes	Health care provider		Yes	Moderate	Yes	Yes	Yes	To prevent malaria infections.	2 doses	At 6 months	I do not know	0	0	0	0	1	False	Start the vaccination schedule again from the beginning	I don't know	0	0	1	Agree	Agree	Agree	Agree	Agree	Agree	Agree	Yes	2	Yes	Yes	No
329	34	Female	Primary education	Christian	Single	Self employed	No	Parent		2	51,000-100,000	Never	Yes	Yes	Yes	None		Yes	Moderate	No	No																	Agree	Strongly disagree	Disagree	Agree	Agree	Strongly disagree	Disagree	No
330	40	Female	Secondary education	Christian	Married	Employed	No	Parent		4	100,000 +	Never	Yes	Yes	Yes	Health care provider		Yes	Moderate	No	Yes	No	To prevent malaria infections.	I do not know	I do not know	I do not know	0	0	0	0	1	False	Consult a healthcare provider for advice	I don't know	0	0	1	Agree	Agree	Agree	Agree	Agree	Agree	Agree	No
331	38	Female	Primary education	Christian	Married	Self employed	Yes	Parent		4	51,000-100,000	Never	Yes	Yes	Yes	None		Yes	Moderate	No	No																	Agree	Agree	Agree	Strongly disagree	Strongly Disagree	Strongly disagree	Disagree	No
332	42	Male	Primary education	Christian	Married	Employed	No	Parent		4	100,000 +	Never	Yes	Yes	Yes	None		No		No	No																	Agree	Strongly disagree	Disagree	Strongly disagree	Strongly Disagree	Strongly disagree	Disagree	No
333	28	Female	Secondary education	Christian	Married	Employed	Yes	Parent		2	51,000-100,000	Never	Yes	Yes	Yes	None		Yes	Moderate	No	No																	Agree	Agree	Disagree	Strongly disagree	Strongly Disagree	Strongly disagree	Disagree	No
334	33	Female	Tertiary education	Christian	Married	Employed	No	Parent		5	100,000 +	Never	No	Yes	Yes	None		Yes	Moderate	No	No																	Agree	Agree	Disagree	Agree	Disagree	Disagree	Strongly disagree	No
335	35	Female	Secondary education	Christian	Married	Self employed	No	Parent		3	51,000-100,000	Never	Yes	Yes	Yes	Health care provider		Yes	Moderate	Yes	Yes	Yes	To prevent malaria infections.	I do not know	At 6 months	I do not know	0	0	0	0	1	False	Start the vaccination schedule again from the beginning	I don't know	0	0	1	Agree	Agree	Agree	Agree	Agree	Agree	Agree	Yes	2	Yes	Yes	Yes
336	39	Female	Primary education	Christian	Married	Self employed	No	Parent		6	51,000-100,000	Never	Yes	Yes	Yes	None		Yes	Moderate	No	No																	Agree	Agree	Agree	Strongly disagree	Strongly Disagree	Strongly disagree	Disagree	No
337	26	Female	Secondary education	Christian	Single	Student	No	Parent		1	51,000-100,000	Never	No	Yes	Yes	Health care provider		Yes	Moderate	Yes	Yes	Yes	To boost the child immune.	I do not know	At 6 months	I do not know	0	0	0	0	1	False	Consult a healthcare provider for advice	I don't know	0	0	1	Agree	Agree	Agree	Agree	Agree	Agree	Agree	Yes	1	Yes	Yes	No
338	36	Female	Primary education	Christian	Married	Self employed	No	Parent		2	51,000-100,000	Never	Yes	No	No	Health care provider		Yes	Moderate	Yes	Yes	Yes	To boost the child immune.	2 doses	At 6 months	I do not know	0	0	0	0	1	False	Consult a healthcare provider for advice	I don't know	0	0	1	Agree	Agree	Agree	Agree	Agree	Agree	Agree	Yes	1	Yes	Yes	No
339	32	Female	Primary education	Muslim	Married	Self employed	No	Parent		2	< 50,000	Never	No	Yes	Yes	None		Yes	Low	Yes	No																	Disagree	Strongly disagree	Disagree	Strongly disagree	Agree	Agree	Disagree	No
340	25	Female	Tertiary education	Christian	Single	Student	Yes	Sibling		6	100,000 +	Never	No	Yes	Yes	Social media		Yes	High	No	Yes	Yes	To prevent malaria infections.	I do not know	I do not know	I do not know	0	0	0	0	1	False	Consult a healthcare provider for advice	I don't know	0	0	1	Agree	Agree	Agree	Agree	Disagree	Disagree	Strongly disagree	No
341	31	Female	No formal education	Christian	Married	Employed	No	Parent		3	51,000-100,000	Never	No	Yes	Yes	None		Yes	Moderate	No	No																	Agree	Agree	Agree	Agree	Strongly Disagree	Strongly disagree	Strongly disagree	No
342	36	Female	Secondary education	Christian	Married	Employed	No	Parent		3	51,000-100,000	Never	Yes	No	Yes	None		No		No	No																	Agree	Agree	Disagree	Strongly disagree	Strongly Disagree	Disagree	Strongly disagree	No
343	39	Female	Secondary education	Christian	Married	Employed	No	Parent		4	100,000 +	Never	Yes	Yes	Yes	Health care provider		No		No	No																	Agree	Strongly disagree	Disagree	Strongly disagree	Strongly Disagree	Strongly disagree	Disagree	No
344	42	Female	Secondary education	Christian	Married	Employed	No	Parent		3	51,000-100,000	Never	Yes	Yes	Yes	Health care provider		Yes	Moderate	Yes	Yes	No	To prevent malaria infections.	I do not know	I do not know	I do not know	0	0	0	0	1	False	Consult a healthcare provider for advice	I don't know	0	0	1	Agree	Agree	Agree	Agree	Strongly Disagree	Strongly disagree	Disagree	Yes	2	Yes	Yes	No
345	38	Female	Tertiary education	Christian	Married	Employed	No	Parent		5	100,000 +	Never	Yes	Yes	Yes	None		Yes	Low	No	No																	Agree	Agree	Agree	Agree	Strongly Disagree	Disagree	Strongly disagree	No
346	43	Female	Secondary education	Christian	Married	Employed	No	Parent		3	51,000-100,000	Never	Yes	No	Yes	Health care provider		Yes	Moderate	Yes	Yes	Yes	To prevent malaria infections.	2 doses	At 3 months	I do not know	0	0	0	0	1	False	Skip that dose and continue with the next one.	I don't know	0	0	1	Agree	Agree	Agree	Strongly disagree	Disagree	Disagree	Agree	Yes	1	Yes	Yes	Yes
347	36	Male	Tertiary education	Christian	Married	Employed	No	Parent		1	51,000-100,000	Never	No	No	No	None		No		No	No																	Agree	Agree	Disagree	Strongly disagree	Strongly Disagree	Strongly disagree	Strongly disagree	No
348	36	Female	Primary education	Muslim	Married	Self employed	No	Parent		2	< 50,000	Never	No	Yes	Yes	None		No		No	No																	Strongly disagree	Agree	Disagree	Strongly disagree	Agree	Strongly disagree	Disagree	No
349	28	Female	Tertiary education	Christian	Married	Unemployed	No	Parent		4	51,000-100,000	Never	No	Yes	Yes	Health care provider		Yes	Moderate	No	Yes	Yes	To prevent malaria infections.	I do not know	I do not know	I do not know	0	0	0	0	1	False	Skip that dose and continue with the next one.	I don't know	0	0	1	Agree	Agree	Agree	Agree	Agree	Strongly disagree	Disagree	No
350	30	Female	Tertiary education	Christian	Married	Employed	No	Parent		2	51,000-100,000	Ex-smoker	Yes	Yes	Yes	None		No		Yes	No																	Disagree	Agree	Disagree	Strongly agree	Strongly Disagree	Strongly disagree	Agree	No
351	31	Female	Primary education	Christian	Single	Self employed	No	Parent		3	51,000-100,000	Ex-smoker	Yes	No	Yes	Family and friends		Yes	Moderate	Yes	No																	Disagree	Agree	Strongly Agree	Agree	Agree	Strongly disagree	Strongly disagree	No
352	55	Female	No formal education	Christian	Married	Self employed	No	Other relative	Grandma	3	< 50,000	Never	Yes	No	Yes	None		No		No	No																	Agree	Strongly disagree	Disagree	Strongly disagree	Strongly Disagree	Strongly disagree	Disagree	No
353	60	Male	No formal education	Christian	Married	Unemployed	No	Other relative	Grandpa	2	51,000-100,000	Current	Yes	Yes	Yes	None		Yes	High	No	No																	Agree	Strongly disagree	Disagree	Strongly disagree	Disagree	Strongly disagree	Agree	No
354	19	Female	Secondary education	Christian	Single	Student	No	Parent		1	< 50,000	Never	Yes	Yes	Yes	Health care provider		Yes	Moderate	Yes	No																	Strongly agree	Agree	Disagree	Disagree	Agree	Agree	Agree	No
355	35	Male	Primary education	Christian	Single	Employed	No	Parent		2	51,000-100,000	Ex-smoker	Yes	No	Yes	None		No		No	No																	Agree	Disagree	Agree	Strongly disagree	Strongly Disagree	Strongly disagree	Disagree	No
356	39	Female	Tertiary education	Christian	Married	Employed	No	Parent		3	100,000 +	Never	No	No	Yes	None		Yes	Low	No	No																	Agree	Strongly disagree	Agree	Disagree	Strongly agree	Disagree	Agree	No
357	35	Female	Secondary education	Christian	Married	Employed	No	Sibling		4	51,000-100,000	Never	Yes	Yes	Yes	Health care provider		Yes	High	Yes	Yes	Yes	To treat malaria symptoms.	2 doses	At 3 months	I do not know	0	0	0	0	1	False	Start the vaccination schedule again from the beginning	I don't know	0	0	1	Agree	Agree	Agree	Strongly disagree	Agree	Strongly disagree	Agree	Yes	2	Yes	Yes	No
358	25	Female	No formal education	Christian	Single	Employed	No	Parent		3	51,000-100,000	Never	Yes	No	Yes	Health care provider		Yes	Moderate	Yes	No																	Disagree	Strongly agree	Strongly Agree	Agree	Strongly Disagree	Agree	Agree	No
359	43	Female	Secondary education	Christian	Married	Self employed		Parent		2	51,000-100,000	Never	Yes	No	Yes	None		Yes	Moderate	No	No																	Agree	Agree	Agree	Strongly disagree	Disagree	Disagree	Disagree	No
360	46	Female	Tertiary education	Christian	Married	Employed	No			4	51,000-100,000	Never	No	Yes	Yes	Social media		Yes	High	No	Yes	No	To prevent malaria infections.	I do not know	I do not know	I do not know	0	0	0	0	1	False	Consult a healthcare provider for advice	I don't know	0	0	1	Agree	Agree	Agree	Agree	Strongly Disagree	Disagree	Disagree	No
361	39	Female	Tertiary education	Christian	Married	Employed	No	Parent		4	100,000 +	Never	No	Yes	Yes	Social media		Yes	Moderate	No	Yes	Yes	To boost the child immune.	I do not know	I do not know	I do not know	0	0	0	0	1	False	Consult a healthcare provider for advice	I don't know	0	0	1	Agree	Agree	Agree	Agree	Disagree	Agree	Disagree	No
362	39	Female	No formal education	Christian	Single	Unemployed	No	Parent		2	< 50,000	Never	No	No	Yes	None		No		No	No																	Agree	Disagree	Disagree	Disagree	Disagree	Disagree	Strongly disagree	No
363	36	Female	No formal education	Christian	Married	Self employed	No	Parent		2	< 50,000	Never	No	Yes	Yes	Family and friends		No		No	Yes	No	I do not know	I do not know	I do not know	I do not know	0	0	0	0	1	False	Skip that dose and continue with the next one.	I don't know	0	0	1	Disagree	Strongly disagree	Agree	Strongly disagree	Strongly Disagree	Strongly agree	Disagree	No
364	28	Female	Tertiary education	Christian	Single	Self employed	No	Parent		1	< 50,000	Never	Yes			Social media		Yes	Moderate	No	No																	Agree	Disagree	Agree	Disagree	Agree	Disagree	Agree	No
365	20	Female	Secondary education	Christian	Single	Student	No	Parent		1	< 50,000	Never	Yes	Yes	Yes	Health care provider		Yes	Moderate	Yes	Yes	No	To boost the child immune.	2 doses	At 3 months	Rash and itching	1	0	0	0	0	True	Skip that dose and continue with the next one.	R21/Matrix-M	0	1	0	Disagree	Agree	Agree	Strongly disagree	Agree	Agree	Agree	Yes	3	Yes	Yes	Yes
366	23	Male	No formal education	Christian	Single	Unemployed	No	Parent		1	< 50,000	Ex-smoker	Yes	Yes	Yes	None		Yes	Moderate	No	No																	Agree	Disagree	Disagree	Agree	Strongly Disagree	Agree	Agree	No
367	29	Female	Tertiary education	Christian	Married	Unemployed	No	Parent		3	51,000-100,000	Never	Yes	Yes	Yes	Health care provider		Yes	Moderate	Yes	Yes	Yes	To prevent malaria infections.	3 doses	At 6 months	I do not know	0	0	0	0	1	True	Consult a healthcare provider for advice	I don't know	0	0	1	Agree	Agree	Agree	Agree	Disagree	Agree	Agree	Yes	3	Yes	Yes	Yes
368	38	Male	Secondary education	Christian	Married	Employed	No	Parent		2	51,000-100,000	Ex-smoker	Yes	Yes	Yes	Family and friends		Yes	Moderate	No	Yes	Yes	To prevent malaria infections.									True	Consult a healthcare provider for advice	I don't know	0	0	1	Agree	Agree	Agree	Agree	Strongly Disagree	Agree	Disagree	Yes	2	Yes	No	No
369	39	Female	Tertiary education	Christian	Married	Employed	No	Parent		4	100,000 +	Never	No	No	Yes	Social media		Yes	Moderate	No	Yes	Yes	To prevent malaria infections.	I do not know	I do not know	I do not know	0	0	0	0	1	False	Consult a healthcare provider for advice	I don't know	0	0	1	Strongly agree	Agree	Strongly Agree	Strongly agree	Agree	Disagree	Disagree	No
370	29	Female	Tertiary education	Christian	Married	Employed	Yes	Parent		2	51,000-100,000	Never	No	Yes	Yes	Health care provider		Yes	High	Yes	Yes	Yes	To prevent malaria infections.	4 doses	At 6 months	Rash and itching Cough and runny nose Diarrhae and vomiting	1	1	1	0	0	False	Start the vaccination schedule again from the beginning	RTS,S/AS01	1	0	0	Agree	Agree	Agree	Agree	Strongly agree	Agree	Agree	Yes	3	Yes	Yes	Yes
371	38	Female	Secondary education	Muslim	Married	Unemployed	No	Parent		2	< 50,000	Never	No	Yes	Yes	None		Yes	Moderate	Yes	No																	Strongly disagree	Strongly disagree	Agree	Strongly disagree	Agree	Agree	Disagree	No
372	60	Female	No formal education	Christian	Widow	Unemployed	No	Other relative	Grandma	5	100,000 +	Never	Yes	Yes	Yes	Family and friends		Yes	Moderate	No	Yes	Yes	To prevent malaria infections.	I do not know	I do not know	I do not know	0	0	0	0	1	False	Consult a healthcare provider for advice	I don't know	0	0	1	Strongly agree	Strongly agree	Agree	Agree	Agree	Strongly agree	Strongly agree	Yes	3	Yes	Yes	Yes
373	33	Female	Tertiary education	Christian	Single	Unemployed	No	Parent		2	51,000-100,000	Never	Yes	Yes	Yes	Health care provider		Yes	Moderate	Yes	Yes	No	To prevent malaria infections.	2 doses	At 3 months	Rash and itching	1	0	0	0	0	False	Consult a healthcare provider for advice	RTS,S/AS01	1	0	0	Disagree	Agree	Agree	Strongly agree	Agree	Agree	Strongly agree	Yes	3	Yes	No	Yes
374	38	Female	Secondary education	Christian	Married	Employed	No	Parent		2	51,000-100,000	Never	Yes	Yes	Yes	None		Yes	Moderate	No	No																	Agree	Agree	Disagree	Strongly disagree	Disagree	Strongly disagree	Disagree	No
375	30	Female	Secondary education	Christian	Single	Self employed	No	Parent		2	51,000-100,000	Never	Yes	Yes	Yes	Health care provider		Yes	Moderate	No	No																	Agree	Agree	Agree	Disagree	Strongly Disagree	Strongly disagree	Disagree	No
376	39	Female	No formal education	Muslim	Married	Unemployed	No	Parent		5	51,000-100,000	Never	No	Yes	Yes	None		No		No	No																	Disagree	Disagree	Disagree	Disagree	Disagree	Disagree	Strongly disagree	No
377	32	Female	Tertiary education	Christian	Single	Employed	No	Parent		2	100,000 +	Never	Yes	Yes	Yes	Social media		Yes	Moderate	No	Yes	Yes	To treat malaria symptoms.	2 doses	At birth	I do not know	0	0	0	0	1	True	Start the vaccination schedule again from the beginning	I don't know	0	0	1	Agree	Agree	Strongly Agree	Agree	Strongly Disagree	Strongly disagree	Disagree	No
378	26	Female	Tertiary education	Christian	Single	Student	No	Parent		1	< 50,000	Never	No	Yes	Yes	Social media		Yes	Moderate	No	Yes	Yes	To treat malaria symptoms.	3 doses	At birth	I do not know	0	0	0	0	1	True	Wait until the next schedule dose	I don't know	0	0	1	Strongly disagree	Disagree	Strongly Agree	Strongly agree	Disagree	Disagree	Agree	No
379	53	Female	No formal education	Christian	Widow	Unemployed	No	Other relative	Grandma	2	< 50,000	Never	No	No	Yes	Health care provider		Yes	Moderate	No	Yes	Yes	To reduce fever associated with malaria.	2 doses	At birth	I do not know	0	0	0	0	1	True	Start the vaccination schedule again from the beginning	I don't know	0	0	1	Agree	Agree	Agree	Agree	Disagree	Disagree	Strongly disagree	No
380	49	Female	Primary education	Christian	Widow	Self employed	No	Other relative	Grandma	1	51,000-100,000	Ex-smoker	Yes	Yes	Yes	Others	Church	Yes	Moderate	No	Yes	Yes	To prevent malaria infections.	I do not know	I do not know	I do not know	0	0	0	0	1	True	Wait until the next schedule dose	I don't know	0	0	1	Strongly agree	Agree	Strongly Agree	Agree	Disagree	Disagree	Disagree	Yes	2	No	No	No
381	34	Female	Secondary education	Christian	Married	Self employed	No	Parent		5	51,000-100,000	Never	Yes	Yes	Yes	Health care provider		Yes	Moderate	No	Yes	No	To boost the child immune.	4 doses	At birth	I do not know	0	0	0	0	1	True	Wait until the next schedule dose	I don't know	0	0	1	Agree	Agree	Disagree	Agree	Disagree	Agree	Disagree	No
382	28	Female	Secondary education	Christian	Single	Unemployed	No	Parent		3	51,000-100,000	Never	No	No	Yes	None		No		Yes	No																	Agree	Agree	Agree	Strongly disagree	Strongly Disagree	Strongly disagree	Disagree	No
383	39	Female	Primary education	Muslim	Single	Unemployed	No	Parent		2	51,000-100,000	Never	Yes	Yes	No	None		No		No	No																	Agree	Strongly disagree	Agree	Strongly disagree	Strongly Disagree	Strongly disagree	Disagree	No
384	35	Male	Tertiary education	Christian	Married	Employed	No	Parent		3	51,000-100,000	Never	No	No	No	Social media		Yes	Moderate	No	Yes	Yes	To prevent malaria infections.	I do not know	I do not know	I do not know	0	0	0	0	1	True	Start the vaccination schedule again from the beginning	I don't know	0	0	1	Agree	Agree	Agree	Strongly disagree	Disagree	Agree	Strongly disagree	Yes	1	No	No	No
385	36	Female	Secondary education	Muslim	Married	Unemployed	No	Parent		6	51,000-100,000	Never	No	Yes	No	Health care provider		Yes	Moderate	Yes	Yes	No	To prevent malaria infections.	2 doses	At 6 months	I do not know	0	0	0	0	1	False	Start the vaccination schedule again from the beginning	I don't know	0	0	1	Agree	Agree	Agree	Agree	Strongly agree	Agree	Disagree	Yes	2	Yes	Yes	No
386	28	Female	Secondary education	Christian	Single	Unemployed	No	Parent		5	51,000-100,000	Never	Yes	Yes		Health care provider		Yes	Moderate	Yes	Yes	Yes	To prevent malaria infections.	2 doses	At 6 months	I do not know	0	0	0	0	1	False	Skip that dose and continue with the next one.	I don't know	0	0	1	Agree	Agree	Agree	Agree	Agree	Strongly disagree	Agree	Yes	2	Yes	Yes	Yes
387	30	Female	Secondary education	Christian	Married	Self employed	No	Parent		4	100,000 +	Never	Yes	Yes	Yes	Health care provider		No		Yes	Yes	Yes	To prevent malaria infections.	3 doses	At 3 months	I do not know	0	0	0	0	1	False	Wait until the next schedule dose	I don't know	0	0	1	Agree	Agree	Agree	Agree	Agree	Strongly disagree	Disagree	Yes	2	Yes	Yes	No
388	36	Female	No formal education	Christian	Married	Self employed	No	Parent		4	100,000 +	Ex-smoker	Yes	Yes	Yes	Health care provider		Yes	Moderate	No	Yes	Yes	To boost the child immune.	3 doses	I do not know	I do not know	0	0	0	0	1	False	Wait until the next schedule dose	I don't know	0	0	1	Agree	Agree	Agree	Strongly disagree	Agree	Strongly disagree	Disagree	No
389	40	Female	No formal education	Christian	Widow	Unemployed	No	Other relative	Grandma	2	51,000-100,000	Ex-smoker	Yes	Yes	Yes	Others	Church	Yes	Moderate	No	Yes	Yes	To prevent malaria infections.	I do not know	I do not know	I do not know	0	0	0	0	1	False	Wait until the next schedule dose	I don't know	0	0	1	Strongly agree	Agree	Agree	Strongly agree	Strongly Disagree	Strongly disagree	Agree	Yes	2	No	Yes	No
390	37	Female	Tertiary education	Christian	Married	Self employed	No	Parent		1	100,000 +	Never	Yes	Yes	Yes	Health care provider		Yes	Moderate	Yes	Yes	Yes	To prevent malaria infections.	3 doses	At 6 months	I do not know	0	0	0	0	1	False	Skip that dose and continue with the next one.	I don't know	0	0	1	Strongly agree	Strongly disagree	Strongly Agree	Strongly agree	Agree	Agree	Strongly agree	Yes	3	Yes	Yes	No
391	32	Female	Tertiary education	Christian	Married	Self employed	Yes	Parent		2	100,000 +	Never	No	Yes	Yes	Social media		Yes	High	Yes	Yes	Yes	To prevent malaria infections.	4 doses	At 6 months	I do not know	0	0	0	0	1	False	Consult a healthcare provider for advice	I don't know	0	0	1	Strongly agree	Agree	Agree	Strongly agree	Strongly agree	Agree	Agree	Yes	3	Yes	Yes	Yes
392	38	Male	Tertiary education	Christian	Married	Employed	Yes	Parent		5	100,000 +	Never	No	Yes	Yes	Health care provider		Yes	High	No	Yes	Yes	To prevent malaria infections.	4 doses	At 6 months	Rash and itching	1	0	0	0	0	True	Consult a healthcare provider for advice	RTS,S/AS01	1	0	0	Strongly agree	Strongly agree	Strongly Agree	Strongly agree	Strongly agree	Strongly agree	Strongly agree	Yes	4	Yes	Yes	Yes
393	37	Female	Primary education	Muslim	Married	Self employed	No	Parent		6	51,000-100,000	Never	No	Yes	Yes	Health care provider		Yes	Moderate	Yes	Yes	Yes	To treat malaria symptoms.	3 doses	At 6 months	I do not know	0	0	0	0	1	False	Start the vaccination schedule again from the beginning	I don't know	0	0	1	Agree	Agree	Agree	Disagree	Strongly Disagree	Agree	Agree	Yes	2	Yes	Yes	Yes
394	27	Female	Secondary education	Christian	Single	Unemployed	No	Parent		3	51,000-100,000	Never	Yes	Yes	Yes	Health care provider		Yes	Moderate	Yes	Yes	Yes	To treat malaria symptoms.	3 doses	At 6 months	I do not know	0	0	0	0	1	False	Start the vaccination schedule again from the beginning	I don't know	0	0	1	Agree	Strongly agree	Disagree	Disagree	Agree	Strongly agree	Strongly agree	Yes	3	Yes	Yes	Yes
395	39	Female	Secondary education	Christian	Married	Employed	No	Parent		2	51,000-100,000	Never	Yes	Yes	Yes	Health care provider		Yes	Moderate	Yes	Yes	Yes	To treat malaria symptoms.	3 doses	At birth	I do not know	0	0	0	0	1	True	Start the vaccination schedule again from the beginning	I don't know	0	0	1	Agree	Strongly agree	Strongly Agree	Agree	Agree	Strongly agree	Disagree	Yes	3	Yes	Yes	Yes
396	38	Female	No formal education	Christian	Single	Unemployed	No	Parent		2	< 50,000	Never	No	Yes	No	None		No		No	No																	Agree	Strongly disagree	Disagree	Agree	Disagree	Disagree	Disagree	No
397	25	Female	Tertiary education	Christian	Married	Self employed	Yes	Parent		5	100,000 +	Never	No	Yes	Yes	Social media		Yes	Moderate	No	Yes	Yes	To prevent malaria infections.	4 doses	At 6 months	Rash and itching	1	0	0	0	0	True	Consult a healthcare provider for advice	RTS,S/AS01	1	0	0	Strongly agree	Strongly agree	Strongly Agree	Agree	Strongly agree	Agree	Strongly agree	Yes	4	Yes	Yes	Yes
398	28	Female	Secondary education	Muslim	Married	Self employed	No	Parent		7	100,000 +	Never	No	Yes	Yes	None		No		No	No																	Agree	Agree	Disagree	Strongly disagree	Strongly Disagree	Strongly disagree	Disagree	No
399	29	Female	Primary education	Christian	Married	Employed	No	Parent		2	51,000-100,000	Never	No	Yes	No	None		No		No	No																	Agree	Agree	Agree	Strongly disagree	Strongly Disagree	Disagree	Disagree	No
400	35	Male	Secondary education	Christian	Married	Employed	No	Parent		3	51,000-100,000	Current	Yes	Yes	Yes	None		Yes	Moderate	No	No																	Strongly agree	Agree	Agree	Disagree	Disagree	Disagree	Disagree	No
401	31	Female	Secondary education	Christian	Single	Self employed	No	Parent		2	51,000-100,000	Never	No	Yes	Yes	Social media		Yes	Moderate	No	Yes	No	To treat malaria symptoms.	I do not know	I do not know	I do not know	0	0	0	0	1	False	Start the vaccination schedule again from the beginning	I don't know	0	0	1	Agree	Agree	Disagree	Agree	Strongly Disagree	Agree	Disagree	No
402	42	Female	Secondary education	Christian	Widow	Self employed	No	Parent		5	51,000-100,000	Never	Yes	Yes	Yes	Family and friends		Yes	Moderate	No	Yes	Yes	To prevent malaria infections.	I do not know	I do not know	I do not know	0	0	0	0	1	False	Consult a healthcare provider for advice	I don't know	0	0	1	Agree	Agree	Disagree	Agree	Agree	Strongly disagree	Agree	No
403	24	Female	Tertiary education	Christian	Married	Self employed	No	Parent		1	100,000 +	Never	Yes	Yes	No	None		Yes	Moderate	No	No																	Agree	Agree	Agree	Agree	Agree	Agree	Agree	No
404	35	Female	Primary education	Muslim	Married	Self employed	No	Parent		2	51,000-100,000	Ex-smoker	Yes	Yes	Yes	Social media		No		No	Yes	Yes	To prevent malaria infections.	3 doses	At 1 year	I do not know	0	0	0	0	1	False	Start the vaccination schedule again from the beginning	I don't know	0	0	1	Agree	Agree	Agree	Strongly disagree	Strongly Disagree	Agree	Disagree	No
405	26	Female	Tertiary education	Christian	Married	Employed	Yes	Parent		1	100,000 +	Never	Yes	Yes	No	Health care provider		No		No	Yes	Yes	To prevent malaria infections.	4 doses	At 6 months	Diarrhae and vomiting	0	0	1	0	0	False	Consult a healthcare provider for advice	RTS,S/AS01	1	0	0	Agree	Agree	Strongly Agree	Agree	Strongly agree	Agree	Strongly agree	Yes	1	Yes	Yes	Yes
406	30	Female	Secondary education	Christian	Married	Employed	No	Parent		4	100,000 +	Never	Yes	Yes	Yes	Health care provider		Yes	Moderate	No	Yes	Yes	To treat malaria symptoms.	I do not know	I do not know	I do not know	0	0	0	0	1	False	Consult a healthcare provider for advice	I don't know	0	0	1	Disagree	Agree	Agree	Agree	Strongly Disagree	Agree	Disagree	No
407	28	Female	No formal education	Muslim	Married	Unemployed	No	Parent		2	51,000-100,000	Never	No	Yes	Yes	None		No		No	No																	Agree	Agree	Disagree	Strongly disagree	Disagree	Disagree	Disagree	No
408	37	Female	Secondary education	Christian	Married	Employed	No	Parent		4	100,000 +	Ex-smoker	Yes	Yes	Yes	Health care provider		Yes	Moderate	No	Yes	Yes	To prevent malaria infections.	3 doses	I do not know	I do not know	0	0	0	0	1	False	Start the vaccination schedule again from the beginning	I don't know	0	0	1	Disagree	Agree	Agree	Agree	Disagree	Agree	Disagree	No
409	21	Female	Secondary education	Muslim	Married	Unemployed	No	Parent		2	51,000-100,000	Never	No	Yes	Yes	None		Yes	Moderate	No	No																	Agree	Agree	Disagree	Strongly disagree	Disagree	Strongly disagree	Strongly disagree	No
410	39	Female	Primary education	Muslim	Married	Self employed	No	Parent		3	100,000 +	Never	Yes	No	No	Family and friends		No		No	Yes	Yes	To prevent malaria infections.	I do not know	I do not know	Cough and runny nose	0	1	0	0	0	False	Start the vaccination schedule again from the beginning	I don't know	0	0	1	Strongly agree	Agree	Strongly Agree	Agree	Strongly Disagree	Agree	Disagree	No
[truncated: 5 more columns]
